# Supplementary material for: Protective effect of LNA-anti-miR-132 therapy on liver fibrosis in mice
Source: Mol Ther Nucleic Acids. 2021 May 14;25:155–67. doi: 10.1016/j.omtn.2021.05.007 (PMC8368790; doi:10.1016/j.omtn.2021.05.007)
Supplement: Table S1. TCGA dataset used for analysis [file mmc2.xlsx]

## Sheet: All data in one file
Supplemental Table 1
Sample ID	Technology	hsa-let-7a	hsa-let-7b	hsa-let-7c	hsa-let-7d	hsa-let-7e	hsa-let-7f	hsa-let-7g	hsa-let-7i	hsa-miR-100	hsa-miR-101	hsa-miR-103a	hsa-miR-106a	hsa-miR-106b	hsa-miR-107	hsa-miR-10a	hsa-miR-10b	hsa-miR-1	hsa-miR-1180	hsa-miR-122	hsa-miR-1226	hsa-miR-1228	hsa-miR-1229	hsa-miR-1247	hsa-miR-1248	hsa-miR-1249	hsa-miR-125a	hsa-miR-125b	hsa-miR-126	hsa-miR-1266	hsa-miR-1269a	hsa-miR-127	hsa-miR-1270	hsa-miR-1271	hsa-miR-1277	hsa-miR-128	hsa-miR-1287	hsa-miR-1288	hsa-miR-1291	hsa-miR-1292	hsa-miR-1295a	hsa-miR-1295b	hsa-miR-1296	hsa-miR-1301	hsa-miR-1304	hsa-miR-1306	hsa-miR-1307	hsa-miR-130a	hsa-miR-130b
TCGA-2V-A95S-01A	RNAseq	5081.31	7327.74	294.67	378.77	238.32	3273.08	709.71	344.26	812.81	3361	16387.8	3.5	602.67	167.98	10965.6	18429.2	1.2	13.54	14945.1	0.87	1.75	1.97	4.37	0.87	1.75	92.4	47.51	3139.83	9.83	217.78	535.39	0.44	1.31	1.31	39.43	7.21	0.87	0.22	1.09	0.22	1.31	0.87	21.63	0.87	6.12	1111.63	17.04	24.68
TCGA-2Y-A9GS-01A	RNAseq	11445.1	6260.18	3295.46	239.47	1174.91	3729.16	446.06	218.95	6472.08	5929.85	20424.5	8.15	875.55	226.7	23609.2	9384.37	5.84	24.99	15283.8	0.54	3.4	1.09	17.52	0.95	2.72	367.69	399.61	5846.45	9.78	407.35	370.4	7.2	2.44	1.9	126.05	24.31	0.27	0	0.81	2.72	20.51	4.35	11.41	1.09	11.95	1312.1	71.17	271.25
TCGA-2Y-A9GT-01A	RNAseq	10635.7	16228.5	3516.91	293.85	747.61	5218.4	721.87	248.12	8476.07	17973.3	12687	7.5	418.78	248.87	12794.8	12627.9	7.25	3.25	16077.9	0	1.5	1.5	1	2	1.75	173.91	285.6	3991.91	12.99	510.48	235.88	0.25	1	0.5	126.31	25.49	0.75	0.5	0.5	0	17.49	1.75	5.5	1.25	8.25	1420.26	66.22	68.21
TCGA-2Y-A9GU-01A	RNAseq	5953.41	4361.7	250.97	280.2	344.61	4711.68	313.24	157.33	7775.94	5137.1	13337.9	7.63	405.56	212.68	3154.08	20002.1	2.09	32.21	15455.7	0.83	4.89	0.48	40.79	0.24	0.72	59.76	85.82	2523.67	3.94	1.07	42.82	0.24	0.72	0.83	105.63	2.03	0.6	0.12	0.24	0.6	0	1.19	23.02	0.24	6.08	2456.51	12.17	102.34
TCGA-2Y-A9GV-01A	RNAseq	8224.28	7667.96	3424.47	416.47	512.5	4831.97	741.38	240.44	20370.8	15733	20815.4	18.88	608.07	289.52	10010.8	23566.9	0.47	6.13	23299.8	0.47	3.07	0	0.24	0.47	3.78	122.23	387.8	7012.94	4.48	758.37	333.41	0.47	2.36	0.24	102.29	24.78	0	0.47	1.18	0	26.43	5.66	7.79	1.42	9.2	2059.45	106.89	289.29
TCGA-2Y-A9GW-01A	RNAseq	10183.1	6002.62	1658.21	415.08	1353.57	8123.72	738.05	298.66	4365.72	6793.83	25069.9	8.23	423.81	269.37	14476.8	3650.86	6.42	12.59	10715.2	1.5	7.98	0.5	5.86	0.5	1.75	268.12	207.17	3957.12	1.25	534	336.55	0.37	1.75	1.87	98.85	9.1	0.75	0.12	0.25	0.25	5.36	2.12	8.6	0.75	6.98	1409.16	56.47	30.29
TCGA-2Y-A9GX-01A	RNAseq	9032.46	9002.48	2558.97	302.12	1362.19	4551.45	671.81	317.76	16998	13291.5	17526.1	7.22	427.13	163.87	28896.8	1068.33	3.01	6.71	10759	0.69	3.78	0.17	18.91	0.34	2.24	304.01	327.31	4290.86	2.41	27.34	1132.64	0.69	2.92	0.52	63.36	26.14	0.69	0.17	0.17	2.41	11.35	2.75	9.46	0.34	4.47	1110.8	60.7	10.66
TCGA-2Y-A9GZ-01A	RNAseq	12066.8	4596.66	5456.64	249.59	478.65	6006.14	796.44	131.49	23927.6	20040.4	16270.4	19.79	306.73	233.12	4459.89	25932.6	0.86	11.8	29386.9	1.11	0.49	0.12	0.49	0.12	1.23	153.61	592.2	4045.75	4.18	335.24	162.7	0.25	4.3	2.21	86.39	0.61	0.49	0.61	0.12	1.6	29.74	5.9	2.58	0.86	6.76	870.55	40.55	66.97
TCGA-2Y-A9GY-01A	RNAseq	4661.53	1585.54	759.35	120.52	942.71	3632.08	336.36	188.54	708.5	6207.41	35571.4	680.02	929.06	235.15	3503.92	6159.27	1.29	61.2	12385.4	2.35	6.36	0.94	0.47	0.24	4.47	225.73	85.09	1386.88	32.25	18.83	129.7	5.88	0.71	2.12	221.14	54.84	1.88	0	0.47	8.47	1.88	5.88	13.89	4.94	22.6	3305.49	112.75	67.32
TCGA-2Y-A9H0-01A	RNAseq	11171.9	4671.35	984.91	481.77	528.47	10082.3	713.28	318	2729.8	5241.08	21699.7	51.96	1231.22	386.4	2758.74	18511.8	1.32	73.99	14439.9	0.33	4.28	0.33	0.33	1.32	1.64	101.62	77.77	2125.04	10.19	2095.12	238.42	2.96	0.99	1.64	203.56	6.25	0	0	0.33	1.64	20.72	3.62	11.84	0.66	11.84	2397.66	16.11	60.18
TCGA-2Y-A9H1-01A	RNAseq	7726.34	3800.36	2311.35	228.23	500	6495.14	588.02	111.19	1752.82	6411.92	14448.6	3.75	255.15	162.45	3941.28	18287.6	0.59	11.24	37478.1	0.7	1.17	0.47	0	0.7	1.17	77.72	200.14	3958.13	2.11	894.67	115.64	0.23	0.7	0.94	40.73	1.87	0.47	0.23	0	0	6.79	0.7	2.57	0.7	3.51	1614.48	15.92	14.75
TCGA-2Y-A9H2-01A	RNAseq	9390.67	11530.7	736.82	408.17	924.32	3181.07	385.84	223.02	2074.92	3788.16	11659.5	16.06	804.85	141.67	11372.6	2614.71	1.04	9.79	1079.57	0.52	1.04	0.52	16.84	0.91	0.65	357.51	105.7	1566.34	27.68	11.23	445.38	7.31	1.7	0.78	57.84	28.99	0.13	0.52	0.78	0	0.13	2.61	9.01	0.13	7.96	1176.06	107.98	17.37
TCGA-2Y-A9H3-01A	RNAseq	8127.88	3574.9	660.86	283.63	1005.28	8517.45	379.21	142.24	6865.6	3346.13	18295	7.35	376.94	151.15	9999.64	48437.6	2.9	7.21	5838.26	0.42	0.71	0	23.61	0.57	1.7	230.18	133.19	1379.4	2.4	694.08	184.37	0.28	0.28	0	73.24	5.66	0.28	0.14	0.14	0.57	0.14	0.99	6.65	0.28	1.84	1310.54	14	6.65
TCGA-2Y-A9H4-01A	RNAseq	17278.1	5690.81	11399.9	350.15	835.59	10774.3	1182.72	199.17	20566.9	13852.1	17803.5	8.5	592.21	326.15	6535.28	30653.4	2.55	10.96	22984.5	0.38	0.94	0	2.08	0.94	0.76	138.89	359.03	4271.13	4.35	1462.57	164.96	2.08	0.94	1.89	126.13	4.16	0.38	0.38	0	0	16.06	0.57	3.4	1.51	5.1	1473.53	66.33	65.95
TCGA-2Y-A9H5-01A	RNAseq	10712.2	8043.57	1074.81	653.45	1631.6	7478.46	820.3	221.54	7528.54	6631.85	29523.7	10.96	574.16	362.65	25678.5	1015.58	6.25	50.86	12232.3	1.14	4.14	0.72	146.49	1.24	2.38	344.04	213.27	5407.45	6.93	4.55	901.14	3.51	1.96	1.45	113.56	10.65	1.34	0.41	0.52	1.65	6.31	5.89	17.06	0.62	10.44	1611.34	50.76	44.76
TCGA-2Y-A9H6-01A	RNAseq	6368.57	7637	853.34	287.2	594.46	4110.72	653.65	360.38	5559.24	5952.08	15811.7	14.99	329.52	201.9	11233.5	2583.5	3.64	8.71	17762.8	0.44	5.18	0.55	45.08	0.55	1.1	316.96	245.05	6256.42	2.42	59.4	442.71	0.55	1.65	1.54	46.12	8.82	1.21	0.11	0.11	0	2.76	3.09	10.58	0.11	5.29	1380.36	79.13	29.98
TCGA-2Y-A9H7-01A	RNAseq	4118.99	1575.96	699.63	103.53	157.94	1364.26	209.71	74.99	3933.17	7571.2	52994.4	40.98	611.54	318.54	7660.95	25420	0.5	47.45	44428.7	3.82	3.48	0.17	25.72	0.66	1	64.87	185.24	4314.43	1.82	923.44	64.54	0.33	1.49	2.99	134.14	4.31	0.33	0.17	0.83	0	1.16	4.15	17.92	0	10.78	2712.59	138.53	232.44
TCGA-2Y-A9H8-01A	RNAseq	10620	5537.45	514.87	661.78	542.87	8918.27	1183.8	379.03	4824.07	4866.97	38497.9	17.16	451.59	376.05	4349.13	19340.6	6.79	15.25	30212.1	3.69	4.41	2.03	340.54	0.6	1.43	220.08	164.49	2525.47	1.55	1632.65	1106.58	2.26	2.26	2.98	83.05	21.57	0.6	0.12	0.83	0.48	0	6.2	9.06	0.48	9.89	1389.46	37.41	65.77
TCGA-2Y-A9H9-01A	RNAseq	7069.53	7133.3	3296.83	198.74	556.42	3599.01	902.6	197.54	20838.7	10556.1	11970.8	4.32	451.9	167.57	6007.51	23829.6	2.16	9.35	37102.7	0.48	0.72	0.96	0.24	0.48	0.96	220.08	498.89	5544.82	2.64	193.71	91.34	1.44	1.92	1.2	103.57	3.6	0.24	0.72	0.96	0.24	11.51	0.72	4.79	0.72	8.63	1038.77	40.52	153.43
TCGA-2Y-A9HA-01A	RNAseq	11789.1	3724.79	4270.92	151.39	685.33	2129.13	520.05	137.19	9945.37	6839.17	35640.1	2.16	432.86	552.61	6438.64	37433.2	1.08	19.75	19674.8	1.39	3.86	0.31	0.15	0.77	1.08	346.91	347.14	8405.89	3.86	1647.97	216.66	4.17	1.7	2.78	87.42	29.17	0.15	0.15	0.46	3.4	14.66	5.09	8.33	0.46	10.34	3423.56	32.41	20.99
TCGA-2Y-A9HB-01A	RNAseq	9083.39	10258.6	1562.26	303.71	656.15	3964.43	764.8	255.77	4181.24	10437.9	17135.3	3.87	331.75	245.91	11674.9	741.21	4.74	6.57	25901	0.19	0.77	0.97	9.28	0.39	0.77	431.7	251.52	6621.01	3.67	258.67	290.95	0.39	2.51	2.13	59.54	8.31	0.39	0.19	0.39	2.32	9.09	1.35	5.03	0.58	7.35	2067.03	46.59	32.29
TCGA-3K-AAZ8-01A	RNAseq	12042.2	7073.04	5425.68	253.64	564.38	7246.93	1139.57	155.89	13370.2	9319.76	18698.2	8.23	354.99	548.43	3370.86	12297	1.03	15.43	38277.7	0	0.51	1.54	2.06	0.51	1.54	231	558.47	2749.37	1.54	10.8	114.21	2.06	0.51	1.03	86.43	7.72	0	0	0	0	12.35	1.54	1.03	1.54	4.12	1126.19	40.64	42.19
TCGA-4R-AA8I-01A	RNAseq	17500.2	7622.17	4477.33	301.05	863.15	8690.98	1109.85	268.22	15631	15514.5	10403.8	22.63	482.25	362.09	8333.59	26155.1	5.02	8.45	24859.4	0.48	1.12	0.32	3.51	0.8	1.12	127.5	236.9	3578.96	10.84	789.52	222.96	2.07	0.64	0.64	141.76	9.4	0.48	0.32	0.16	1.59	7.97	0.64	4.3	0.48	4.78	1169.61	32.83	47.17
TCGA-5C-A9VG-01A	RNAseq	10964.7	6309.51	1873.8	413.3	3395.71	8169.38	603.77	276.88	7617.44	5864.22	19514.9	41.14	630.83	254.83	26409.5	10016.3	44.59	14.37	8438.64	0.89	1.08	0.59	47.74	3.64	0.69	754.07	345.09	3701.14	1.77	721.88	699.24	0.49	1.08	1.18	80.37	11.61	0.59	0.49	0.69	0.1	0	1.67	6.69	0.3	4.43	1175.15	87.21	21.26
TCGA-5C-A9VH-01A	RNAseq	8791.45	7173.2	1270.82	501.66	1217.07	5567.09	1077.39	252.81	4972.34	4463.14	27031.6	13.02	544.95	256.39	22923.2	4940.29	9.19	22.34	12024.8	2.55	3.58	3.06	29.88	0.77	0.13	361.09	197.21	7893.84	2.43	1.53	1082.62	0.13	1.92	2.04	66.84	13.28	0.51	1.02	0.51	1.79	8.17	3.58	11.87	0.26	9.32	1414.08	65.25	57.71
TCGA-5C-AAPD-01A	RNAseq	14056.6	5096.12	2378.95	162.63	794.52	4561.72	538.72	324.07	3470.41	4852.55	26639.8	5.66	683.02	293.66	17081.8	6363.63	10.58	42.48	6227.53	0.75	1.79	0	4.02	2.09	0.6	343.3	187.82	3527.5	14.76	52.17	251.62	5.22	1.04	4.92	261.24	33.54	0.75	0.6	0.45	0.6	5.81	5.96	13.27	0.3	16.84	1993.46	44.27	122.53
TCGA-5R-AA1C-01A	RNAseq	14541.5	1823.05	4340.63	346.57	475.59	7325.4	706.07	100.38	11336.6	9189.93	12650.2	1.92	125.07	144.31	3605.38	23791.4	0.37	6.2	16074.2	0.32	1.07	0.11	0.43	1.39	0.21	104.87	347.53	2854.41	0.21	1211.16	76.01	0.11	0.64	3.42	64.62	7.48	0.21	0.43	0	0.11	22.23	1.5	4.38	0.64	3.1	703.72	19.67	18.39
TCGA-5R-AA1D-01A	RNAseq	17581.1	7629.7	4805.25	268.41	1727.02	10382.8	858.81	313.36	9696.48	9612.98	10323.6	6.53	268.15	135.64	31894.8	8433.62	9.41	11.76	6446.29	0.26	1.05	0	295.07	0.78	0.26	349.43	236	6673.4	4.97	0.26	1145.25	0	1.31	0.78	65.73	8.1	0	0	0.26	0.52	0.78	2.61	3.92	0.26	2.87	701.21	93.83	41.56
TCGA-5R-AAAM-01A	RNAseq	15993.6	10303.8	7274.99	311.95	1075.8	5809.47	685.37	403.18	9946.69	10329.8	22244.5	14.88	259.52	238.08	23713.5	34755.7	6.91	6.38	18260.5	0.71	1.95	0.18	31.53	3.01	0.89	371.47	386.35	5373.87	1.77	23.74	1097.94	0.71	1.24	2.13	68.64	19.84	0.53	0.53	0.18	1.06	9.03	4.43	4.43	0.35	6.55	892.81	104.52	67.32
TCGA-BC-4072-01B	RNAseq	14371.3	5636.18	3194.52	286.5	2032.64	10479.1	1082.65	332.56	1216.22	2368.88	17610.6	6.91	408.09	131.04	10804.8	11692.6	10.36	9.9	15319.7	0.92	0.69	0	61.95	3.92	0.92	670.64	239.97	3833.6	9.9	5.76	3943.46	3.45	0.69	2.07	107.78	15.43	0.46	0.46	0.46	0	0.69	0.69	12.67	0.69	3.45	1519.99	82.22	19.58
TCGA-BC-4073-01B	RNAseq	9067.91	6420.31	586.74	210.93	417.09	2329.59	283.28	330.68	2576.7	4363.1	28269.3	9.07	454.06	254.47	14915.9	22676.3	0.91	53.75	7926.04	0.45	2.72	1.13	4.31	1.36	2.72	244.04	83.69	2267.11	27.44	563.83	310.04	1.81	2.72	0	64.64	11.57	1.13	0.68	0	2.49	5.67	0.91	10.89	14.06	7.26	1119.04	12.47	33.79
TCGA-BC-A10Q-01A	RNAseq	5715.06	2551.95	239.49	359.76	1645.71	5434.32	527.59	356.72	1656.6	3099.2	13258.1	6.25	410.21	98.89	10925.7	1477.72	2.8	26.74	35.63	0.88	0.88	0.16	1.12	1.92	1.68	680.85	102.53	1546.58	12.09	1.6	302.03	0.4	0.4	1.6	41.84	16.9	1.04	0.24	0.24	0	0.24	1.36	15.61	0.24	4.72	1475.71	16.57	11.13
TCGA-BC-A10Q-11A	RNAseq	13925.5	10290.5	11017.4	469.05	553.31	6113.07	950.77	225.2	16041.1	25567.6	11070	27.59	429.52	215.88	18649.2	708.04	2.33	7.08	46625.1	0.19	3.91	0.93	17.52	3.17	1.3	346.75	540.91	7700.48	0.37	1.68	647.27	0.37	2.61	3.36	100.02	25.17	0.37	1.3	0.19	0.19	39.15	7.83	7.27	0.56	9.88	1863.32	103.84	38.59
TCGA-BC-A10R-01A	RNAseq	24297.4	34723.9	4151.87	369.66	2163.59	10720.1	928.51	294.7	3950.32	8702.56	9428.39	10.1	346.44	171.77	19754.4	8948.16	6.75	5.05	5452.32	0.38	1.01	0	48.59	0.63	2.15	485.27	130.56	3574.85	14.39	915.14	541.31	0	1.14	0.76	114.85	19.56	0	0.38	0.13	0.25	0.38	2.27	6.18	1.64	11.23	532.47	15.14	18.05
TCGA-BC-A10R-11A	RNAseq	14079	13551.1	12517.1	465.38	430.99	4930.65	853.39	237.76	15444.5	21907.1	12664.3	14.96	285.73	229.16	23779.5	335.58	0.86	7.91	38272.9	0.69	4.13	0.34	44.87	1.89	0.86	321.14	421.71	6490.19	2.75	1.55	541.54	0.34	2.41	3.61	86.82	22.52	0.17	1.2	0	1.2	21.15	3.78	4.99	0.69	10.49	1160.26	80.63	42.98
TCGA-BC-A10S-01A	RNAseq	9969.99	10295.3	3438.48	522.14	407.65	6780.83	741.32	369.85	7514.14	13147.6	26412.5	28.01	550.96	399.49	10297.5	60350.5	1.77	13.87	20886.3	1.36	0.54	0.27	13.87	0.27	4.08	136.24	280.65	4623.35	6.8	472.64	506.36	0.27	1.09	0.54	68.94	47.86	1.09	0.82	0.54	0	28.83	2.72	2.45	0.82	9.79	1117.7	47.05	29.91
TCGA-BC-A10T-01A	RNAseq	16083.7	7433.03	8454.17	207.96	1100.49	6872	694.87	235.65	22959.7	7021.46	19137.6	3.86	295.36	158.55	31339.7	4135.74	14.33	4.35	9808.02	0	1.29	0.16	8.37	2.09	1.29	247.4	303.41	1898.22	4.51	174.64	857.44	0.32	0.8	1.29	67.04	6.6	0	0.8	0.16	0.48	5.47	3.38	2.74	0.97	2.41	607.15	36.38	20.92
TCGA-BC-A10T-11A	RNAseq	18077.3	12646.4	13730	369.05	794.16	9323.34	1098.25	222.35	9855.83	24519.6	8140.5	17.76	299.49	171.2	27849	392.48	3.26	5.78	35705.2	0.75	1.39	0.11	66.45	2.68	1.18	390.12	529.01	6740.72	0.75	12.41	906.3	0.32	4.17	3.1	64.57	20.01	0.64	0.75	0.11	0.21	16.69	5.99	3.32	0.32	7.38	756.39	147.34	22.58
TCGA-BC-A10U-01A	RNAseq	13855.7	5583.34	2305	294.09	523.95	17943.3	1336.31	297.44	5032.05	7634.88	20793.4	5.68	649.84	179.55	2260.89	22156.6	2.32	30.96	26497	0	3.87	0.52	5.16	0.77	2.58	68.11	130.28	1355.91	10.06	2941.42	390.83	3.1	0.77	3.35	121.25	5.42	2.06	0	0.26	1.55	26.57	5.93	4.64	2.32	9.03	1646.65	5.16	30.96
TCGA-BC-A10U-11A	RNAseq	14551	12524.1	10679.4	363.61	718.74	7140.88	1081.27	246.36	14771.5	20529.3	11227.7	20.19	332.65	198.97	24610.2	1318.07	5.72	5.52	35558.7	0.27	2.02	0	51.43	3.1	2.69	461.88	514.72	7022.88	2.42	1.48	989.73	0.67	2.29	3.1	72.63	21.27	0.13	1.35	0.27	0	18.04	7.81	5.79	0.4	9.42	741.49	130.45	20.33
TCGA-BC-A10W-01A	RNAseq	15311.5	17581.1	564.86	875.78	703.24	11308.5	1007.34	269.55	298.24	6835.97	12833.6	48.41	572.47	170.39	7158.12	11212.3	2.93	65	12578.5	1.17	2.34	0	0.98	1.37	1.76	166.88	21.67	5472.33	3.12	6.64	413.59	1.17	3.51	3.32	137.41	5.86	1.37	0.59	0.59	22.06	10.15	3.32	21.27	0.98	29.08	1354.18	22.06	43.53
TCGA-BC-A10W-11A	RNAseq	19205.4	9745.94	8705.2	440.69	902.56	11128.7	1117.74	287.4	11491.4	11522	11962.9	21.74	336.04	163.6	16342.4	631.74	1.66	16.21	39019.3	0.37	1.47	0.74	5.9	2.03	1.11	350.04	379.34	6520.01	2.21	1.11	628.24	0.18	2.21	4.05	94.88	24.5	0.18	1.29	0.18	0.55	18.98	3.87	6.26	0.74	9.76	1061.18	96.54	38.14
TCGA-BC-A10X-01A	RNAseq	13033.4	17280.2	6103.58	490.03	1211.2	5980.13	864.39	351.4	18269.4	12266.9	14080	23.46	362.88	192.76	40786.6	3236.43	8.61	13.45	21797	0.33	1.8	0.16	26.08	2.13	1.97	646.2	502.58	8731.54	2.46	8.86	2319.71	0.33	2.13	2.46	73.17	12.8	0.16	0.66	0.49	0.98	16.9	3.94	7.22	0.16	11.65	1035.66	120.74	30.19
TCGA-BC-A10X-11A	RNAseq	16740.8	10863.6	11800.8	445.02	816.22	10793.9	1218.09	335.84	9879.17	16884.1	13894.7	14.56	326.31	194.09	23906	1291.74	9.27	9.88	35483.6	0.87	3.81	0.35	14.04	1.56	2.6	374.84	428.99	9790.61	2.6	27.38	1015.16	0.35	2.6	4.16	70.36	11.09	0.35	0.17	0.35	0.35	18.2	3.81	4.16	0.17	9.36	1160.9	111.43	47.66
TCGA-BC-A10Y-01A	RNAseq	21172.8	3317.84	4071.46	116.13	606.29	3497.41	240.74	107.25	13855.1	10308	30912.2	14.46	406.67	415.35	11147.3	105874	2.17	30.58	10030.8	1.45	1.86	0.62	0.41	0.41	0.83	158.91	271.94	4049.97	50.01	135.35	202.51	4.96	0.62	1.45	176.89	10.75	1.86	0	0.62	20.25	42.57	1.86	23.35	1.86	19.42	2482.8	49.39	89.48
TCGA-BC-A10Y-11A	RNAseq	17394.6	15596.8	12505.5	401.67	855.84	5987.92	1094.13	243.75	13289.5	22314.3	12834.1	10.32	276.63	164.41	47359.3	2053.19	7.96	8.41	26827.7	0.29	1.92	0.15	87.15	2.95	0.88	734.04	558.42	10207.7	0.44	2.51	787.27	0.44	3.39	4.28	49.55	19.76	0.29	0.44	0.15	0.88	15.34	2.8	3.24	0	5.9	614.6	132.27	40.26
TCGA-BC-A10Z-01A	RNAseq	7588.15	1647.25	349.25	139.35	238.64	2808.22	393.38	88.26	3048.02	13484.1	40728.1	18.58	994.04	532.15	4096.63	54885.2	0.87	27.29	19961.8	1.16	3.48	0.58	0.58	0	0.58	65.32	43.55	2122.2	22.35	73.16	302.8	2.03	0	0.87	90.43	1.45	0.58	0	0	23.52	34.26	2.32	3.48	1.16	23.81	2896.18	38.61	286.54
TCGA-BC-A10Z-11A	RNAseq	19476.2	13397.5	10420.2	407.51	1072.11	9594.8	1160.35	316.89	13562.5	21428.5	8274.09	19.87	358.83	131.83	39474.3	2172.11	5.74	3.83	21744.1	0.73	0.73	0	23.34	8.02	1.46	572.52	461.39	10111.9	1.09	6.02	1234.56	0.55	4.19	4.19	53.33	13.13	0	1.28	0	1.09	15.32	3.83	5.29	0.91	8.75	513.63	142.4	19.51
TCGA-BC-A110-01A	RNAseq	22697.1	18181.6	13303.8	350.58	1532.79	11532.2	830.38	396.3	19442.3	11909.1	15803.9	6.42	307.27	150.79	36866.8	4879.9	18.05	7.8	10967.3	0.29	1.82	0.22	59.28	0.22	1.31	415.04	481.76	3058.87	1.9	0.8	1604.03	1.46	2.84	0.36	56.84	20.05	0.88	0.15	0	0.73	10.94	3.21	3.06	2.7	4.23	528.28	60.59	23.19
TCGA-BC-A110-11A	RNAseq	13777.3	10663.9	13123.6	397.03	508.12	5916.41	1096.24	245.76	13715.5	30280.4	11519.5	22.47	310.16	204.57	21089.5	512.36	1.06	5.74	35934.6	0.12	2.37	0.12	47.55	0.75	1.37	320.65	540.07	9147.95	2	0.75	740.14	0.87	1.87	3.74	69.21	13.23	0.37	0.75	0.25	1.87	23.59	6.12	5.62	2.62	11.98	925.12	112.83	51.8
TCGA-BC-A112-01A	RNAseq	11763.7	6350.24	3160.75	138.16	726.37	1917.73	165.05	135.17	5257.62	4006.07	16982.3	12.52	582.95	152.39	54173.2	1189.09	6.33	23.9	82.38	1.28	1.14	0.43	5.26	1	0	220.54	197.07	1684.24	5.41	1706.72	516.93	1	0.28	0	75.13	21.77	1	0.14	0.43	0.71	1.57	1.28	11.53	0	9.25	969.68	14.37	21.06
TCGA-BC-A216-01A	RNAseq	16171.9	10266.1	2360.04	1169.79	621.73	14252.5	2329.46	436.8	218.16	6456.46	12766.8	47.68	1279.59	166.87	6441.29	27926.3	1.69	36.6	21303.7	0.96	1.93	0.48	8.19	4.58	2.89	180.84	149.17	15510.1	5.54	1315.71	464.25	4.82	1.69	6.02	92.59	3.37	0.48	0.24	0.72	1.44	8.43	5.3	18.3	1.44	26.01	1557.71	45.75	110.53
TCGA-BC-A216-11A	RNAseq	25286.2	11717.4	14770.2	388.97	1518.27	18919.8	1552.34	255.61	13218.6	15331.3	12842.2	8.79	234.24	151.07	28145.3	526	4.82	5.74	26488.7	0.73	1.59	0.12	43.23	1.1	1.1	366.01	397.21	7471.06	1.22	4.64	1049.31	0.37	0.73	2.32	63.02	12.7	0.12	0	0.12	0	21.98	3.05	4.4	0.98	6.11	837.17	84.39	31.02
TCGA-BC-A217-01A	RNAseq	6561.4	1128.4	3722.03	95.9	236.29	2789.47	518.99	108.15	3831.49	10068.8	27044	24.39	556.23	272.58	2804.22	8338.79	0.83	43.78	19878.1	1.19	2.14	1.67	1.19	0.59	0.12	97.56	274.9	2128.07	25.7	4956.92	139.68	37.24	3.93	10.23	152.59	34.86	0.36	0.12	0.59	1.67	10.11	6.78	29.63	1.78	22.13	2255.97	51.16	60.68
TCGA-BC-A3KF-01A	RNAseq	7057.63	5986.26	2341.58	466.73	267.8	2708.58	507.1	161.47	18221.3	10529.7	12103.3	56.99	474.91	309.48	3975.54	3292.46	0.53	17.15	17982.3	1.32	1.06	0	4.49	0.79	1.06	105.8	304.34	6548.24	13.98	365.68	345.89	1.06	3.17	0.26	126.25	27.7	5.54	0.26	0	9.5	12.93	7.65	11.61	0.26	16.89	3188.77	39.58	18.2
TCGA-BC-A3KG-01A	RNAseq	14165	3522.81	4156.68	188.36	1594.89	2299.38	475.37	154.7	2116.89	19700	37819.2	137.32	1099.94	399.98	5884.73	13354.1	0.86	39.29	9624.67	1.84	0.98	0.49	0.12	0.49	0.73	708.16	205.19	6040.66	18.11	4337.33	310.02	12.36	3.55	2.2	313.57	14.81	0.24	0	0.61	1.22	16.77	33.66	15.79	0.49	35.62	4901.43	22.03	45.29
TCGA-BC-A5W4-01A	RNAseq	5468.6	4125.13	1651.47	888.07	112.62	4215.21	916.53	313.34	12875.1	3594.87	57678.4	7.06	438.42	305.03	20870.9	29498	2.81	11.84	28067.2	2.29	1.25	0.42	1.04	0.62	1.25	55.69	360.09	2371.44	12.88	4637.74	30.96	4.36	0	2.91	109.61	11.64	0	1.45	0.62	0.21	23.06	3.32	39.69	0.42	4.78	1646.06	13.09	13.51
TCGA-BC-A69H-01A	RNAseq	10152.2	3260.14	1084.05	148.65	1780.32	3297.7	381.38	196.29	467.06	2811.78	65296.5	51.15	706.82	248.39	4406.52	14200.7	3.52	41.24	14813.5	5.75	3.2	1.28	0.64	0.64	1.28	472.17	90.47	1583.39	15.03	1105.15	8613.24	11.51	0.64	0	64.42	46.03	0.64	0.32	1.92	0.96	3.52	3.2	15.66	3.2	7.99	4474.29	12.79	62.66
TCGA-BC-A69I-01A	RNAseq	17771.9	6183	10206.9	367.64	857.82	6824.48	714.07	205.2	12496.1	6433.12	28925.5	28.03	181.84	261.62	11174.7	15204	6.83	4.31	24689.2	0.72	0.72	0.36	1.8	0.72	0.36	284.26	513	4602.12	1.08	91.28	344.28	0.36	0.72	3.59	50.49	5.03	0	1.08	0	1.08	21.2	2.16	6.47	0.36	5.03	1073.44	38.81	17.25
TCGA-BC-A8YO-01A	RNAseq	9340.03	4582.02	2347.85	957.58	249.66	7374.86	1392.4	253.15	207.24	11018.3	29044.6	27.89	839.63	276	3559.74	6677.89	0.39	17.82	10384.6	1.16	2.13	0.58	43	0.19	2.13	63.14	177.13	4471.62	16.46	2997.48	116.99	6.2	1.36	2.71	78.93	23.82	0.58	0.39	1.16	6.59	71.66	4.84	18.21	0.19	10.65	1983.73	24.4	83.67
TCGA-BD-A2L6-01A	RNAseq	14395.9	17511.1	4591.7	903	706.71	3066.47	757.84	274.16	7132.03	7377.4	23054.7	36.14	911.82	252.12	13488.6	22187.7	3.09	12.93	38937.8	0.29	2.06	0.88	0.88	1.18	2.06	459.88	501.9	9817.23	16.16	3487.12	377.6	11.17	7.64	1.18	162.21	43.78	1.18	0	1.18	16.16	27.92	13.52	7.05	0	21.74	2423.97	73.76	192.18
TCGA-BD-A2L6-11A	RNAseq	14844.7	13497.6	11057.5	524.59	1086.54	3602.99	701.44	407.58	19744.3	9725.74	32654.9	36.03	484.1	313.37	47696.4	2076.4	2.98	12.07	29899.7	0.83	0.66	0.17	51.57	3.47	2.81	1072.99	1003.74	8250.05	0.33	28.1	1344.87	0.99	5.78	0	119.91	23.47	1.32	0.33	0.66	0.33	11.9	9.59	10.08	0.66	10.08	1286.03	227.75	40.66
TCGA-BD-A3EP-01A	RNAseq	6046.58	3277.64	833.33	373.24	752.76	3238.73	677.48	357.17	9512.6	6028.64	42739.9	32.54	690.62	283.85	14630	29526	7.35	27.84	14378.7	2.55	1.18	0.98	74.88	0.78	1.57	415.19	257.78	6649.96	2.74	5.49	813.14	0.98	3.72	0.78	128.2	20.78	0.2	0.98	1.18	0.78	4.9	9.02	13.72	0.59	10.19	1633.72	108.41	46.46
TCGA-BD-A3EP-11A	RNAseq	8656.2	8640.94	8287.1	399.01	426.6	2365.88	688.57	253.48	13302	23885.8	19954.9	23.04	273.49	227.4	22371.1	1509.34	2.27	10.31	38851	0	2.12	0.3	24.56	0.3	1.82	451.77	701.61	5969.43	1.82	1.82	834.41	0.3	4.85	1.52	55.49	21.22	0.91	1.21	0	1.52	22.44	8.19	5.76	0.3	10.01	1893.49	94.3	26.68
TCGA-BD-A3ER-01A	RNAseq	9020.34	7548.41	2434.02	333.11	961.68	3302.25	565.74	247.41	10119.2	10768.6	22334.1	27.8	432.01	309.88	13451.1	4078.46	3.43	13.37	17695.7	0.88	5.1	0.88	30.44	0.88	3.52	374.11	437.37	7087.55	1.76	301.44	1431.34	0.7	2.99	0.35	121.51	44.87	1.06	0.18	0	1.94	12.49	6.33	9.5	0.18	10.91	1899.77	112.27	58.95
TCGA-BW-A5NO-01A	RNAseq	2491.06	1089.35	352.32	85.54	124.64	348.97	114.27	94.4	2542.25	6899.88	28943.8	326.4	254.03	141.49	6155.06	29798.3	1.73	3.02	22150.4	1.51	1.73	0.65	0	1.08	1.3	164.6	189.12	3959.51	19.44	1.51	81.65	11.66	0.65	3.89	48.28	14.69	0.43	0	0.22	2.59	8.86	2.38	9.29	3.46	6.48	919.57	45.79	64.8
TCGA-BW-A5NP-01A	RNAseq	9104.42	11370	1727.2	1906.32	453.08	5440.03	735.63	337.73	3171.01	4911.66	75214.5	16.08	468.89	573.98	6366.43	69445.9	2.08	22.18	11520.6	5.27	0.28	1.39	89.84	0.83	0.28	395.96	168.45	6110.5	5.27	1.94	3457.17	0.83	2.22	2.22	70.01	25.79	0.28	0.55	0.55	0.28	2.5	12.76	46.58	0	6.38	2862.12	19.13	16.64
TCGA-BW-A5NQ-01A	RNAseq	2567.36	1438.03	217.08	179.84	316.79	1154.01	286.38	218.97	1926.17	3668.37	55412.8	74.25	450.67	255.03	9820.12	38217	3.18	16.5	14224.2	3.77	3.54	0.94	0	0.47	0.94	225.33	91.22	7597.44	1.65	632.16	5101.33	5.66	2.36	2.36	81.08	4.24	1.65	1.18	0.94	0.24	16.5	1.65	17.21	0.24	4.48	2874.64	61.28	19.56
TCGA-CC-5258-01A	RNAseq	5647.72	4200.53	1171.2	161.09	1362.73	3234.1	337.28	187.82	2845.72	2920.45	53219.9	33.65	940.57	359.8	5466.5	13604.8	0.62	93.29	30559.1	10.64	5.44	2.97	104.67	0.49	2.23	372.17	113.95	2723.97	7.67	4280.7	8838.56	2.47	0.74	0.99	157.38	70.03	2.23	0	0.99	2.47	0	3.46	29.69	3.96	22.02	5391.52	134.12	43.06
TCGA-CC-5259-01A	RNAseq	9387.93	8877.22	900.93	1510.2	607.02	5158.19	588.82	228.6	815.68	5202.56	33024	26.18	723.44	403.35	2336.6	23038.2	0	125.14	30364.3	3.99	8.97	0.75	0.25	1.5	2.24	214.89	66.93	2678.37	11.47	4420.41	1441.15	0.25	1.25	1	225.36	25.68	1.5	0	1.25	11.22	21.44	4.99	38.64	1.75	16.45	4418.17	60.83	28.42
TCGA-CC-5260-01A	RNAseq	22214.7	14624.9	4167.56	451.44	2711.23	14049.4	548.94	353.86	16410.5	4503.22	17510.2	7.53	399.75	90.05	27796.8	9309.64	2.46	19.02	46.37	0.79	1.03	0.16	20.21	0.48	1.19	838.43	300.03	1074.57	3.96	4.52	636.21	2.7	0.63	0.79	52.08	12.21	0.55	0.32	0.24	0.24	0	2.14	6.26	1.74	3.49	907.23	25.84	6.26
TCGA-CC-5261-01A	RNAseq	26434.7	33977.6	3696.64	813.24	1795.13	11935.4	1017.08	353.96	11042.1	8405.37	19529.7	35.73	507.01	223.57	30535.8	56764.2	11	30.53	7706.45	1.47	1.07	0.27	88.52	2.53	1.87	815.24	216.51	5306.19	4.93	11.07	740.72	2.93	3.47	3.33	113.92	40.4	0.53	1.33	0.27	0.4	6.27	2.13	10.8	0.27	17.73	1465.57	45.99	18.93
TCGA-CC-5262-01A	RNAseq	15639.4	19237.2	3846.61	546.23	991.44	4864.49	693.17	361.96	14944.6	9979.96	14347.7	8.49	471.72	174.35	27223.8	39210.5	8.75	11.71	13656.4	0.77	3.86	0.51	23.16	1.16	2.19	467.22	232.9	6978.56	1.54	1517.72	981.15	1.16	3.73	3.73	106.22	17.37	0.39	0.51	0.64	0.26	12.87	2.7	7.46	0	15.44	2710.02	34.36	22.26
TCGA-CC-5263-01A	RNAseq	19397.7	20962.5	11523.7	757.66	1572.62	5400.28	478.54	394.03	661.95	3276.31	27291.3	7.68	1511.48	161.97	7513.86	2446.15	0.32	106.59	7325	1.28	0.96	1.6	11.2	1.92	5.12	939.47	251.75	3230.38	79.06	16.64	395.95	4.8	0.96	2.24	127.08	68.82	0.64	0.32	0.32	0	10.56	1.92	72.34	3.2	40.33	3119.94	7.68	78.1
TCGA-CC-5264-01A	RNAseq	9820.67	6774.51	592.19	475.83	471.57	7752.53	570.36	259.62	1074.94	3574.31	30435.8	12.25	970.03	292.37	23533.7	5294.3	1.33	54.59	4601.46	0.27	2.13	0.27	2.93	5.59	1.33	150.18	39.67	2024.47	13.31	1854.86	260.95	3.99	0.53	1.86	69.76	7.46	1.33	0.53	0	3.73	15.98	2.66	10.92	1.07	4.26	1749.15	8.52	46.33
TCGA-CC-A123-01A	RNAseq	8955.57	4536.16	1070.8	1775.42	546.72	12240.1	780.51	218.08	2706.27	4514.44	29740.6	28.56	753.99	176.26	6171.84	11217	1.33	98.12	6205.3	11.22	13.87	0.82	103.84	0.61	6.53	119.95	64.97	2980.45	45.9	54.67	4022.28	7.55	0.82	1.22	300.6	14.48	0.2	0	1.02	0	3.88	22.24	11.63	3.47	32.44	5330.34	81.8	87.31
TCGA-CC-A1HT-01A	RNAseq	14691.7	8749.63	2517.7	401.84	1534.53	7757.96	651.74	494.52	1902.81	5676.37	27057.2	14.85	1073.28	218.77	13227.1	23997.5	3.78	13.71	689.15	3.14	6.85	1.29	22.99	0.71	3.86	540.78	151.01	2316.07	21.85	416.12	346.43	3.71	1.86	2.14	176.36	33.42	0.43	0.29	1	0.57	0.71	1.14	20.71	0.86	11.71	1681.75	81.54	23.42
TCGA-CC-A3M9-01A	RNAseq	7259.19	6400.06	1014.35	469.63	2718.11	1942.83	518.81	443.72	4297.22	3242.49	26187.7	13.43	624.91	181.95	23746.7	29523.6	0	16.64	96.65	1.89	10.4	0.57	3.4	0.57	8.89	1761.45	77.93	9782.8	0.95	6.05	1642.86	1.13	7.19	4.54	92.49	29.13	0.76	0	0.95	0.19	0	14.75	32.53	0.57	34.23	3092.98	34.04	119.72
TCGA-CC-A3MA-01A	RNAseq	15857	30205	552.79	822.53	1048.61	3426.79	368.8	196.66	1800.42	5612.69	21173.3	13.4	570.74	155.37	21625.4	407.53	1.46	20.41	1948.23	1.37	0.91	0.55	4.37	0.82	0.64	677.45	125.07	4666.96	1.09	0.18	545.95	0.91	1.82	1.37	112.41	41.83	0.27	0.36	0.36	0.18	1.73	2.28	4.74	0.64	11.66	1482.57	49.85	32.53
TCGA-CC-A3MB-01A	RNAseq	8664.8	10082.9	2372.55	1030.83	678.05	4214.65	656.94	342.23	2205.91	7130.92	23995.6	31.98	1719.76	314.72	10112.6	685.09	1.44	130.17	24738.1	0.96	4.48	2.88	3.52	0.96	1.28	260.35	229.32	8022.15	12.15	366.53	1677.22	0.32	1.28	1.6	183.75	14.39	0.64	0	0.96	7.04	13.11	4.48	41.26	4.48	25.91	5155.77	37.1	61.73
TCGA-CC-A3MC-01A	RNAseq	13228.6	15920.6	1308.19	442.99	1312.68	3797.11	572.23	245.01	2580	5479.78	15552.6	17.25	495.21	191.61	13511.2	1182.5	4.02	13.94	19277	1.18	3.54	0.95	2.84	0.47	1.65	469.69	141.88	5336.95	6.14	1.18	836.84	1.42	3.07	1.18	84.11	33.55	0.24	0.24	0.24	1.42	22.45	2.6	15.83	0.47	16.3	3527.65	42.29	20.79
TCGA-CC-A5UC-01A	RNAseq	5258.7	3821.15	1059.03	740.09	1029.76	3313.46	1134.02	498.7	2890	3451.87	30265.9	50.85	474.56	104.77	31440.2	29888.2	16.44	21.06	44422.4	3.08	3.08	0.51	102.72	2.05	3.08	870.03	300.45	14421.2	4.62	5.14	8700.3	2.57	1.03	3.08	48.53	22.6	1.03	1.03	2.57	0.51	8.22	5.14	20.54	0	13.35	4537.1	289.67	45.2
TCGA-CC-A5UD-01A	RNAseq	12855.2	12812.6	1619.12	830.3	1824.46	6249.76	920.09	289.89	4420.78	3543.57	49857.3	104.4	332.72	348.79	3657.51	24969	0.61	43.72	3048.61	2.23	1.56	0.56	0.22	0.78	1.67	911.95	159.5	1544.72	20.86	5.24	7.03	0.45	0.11	1.56	100.83	30.56	0.45	0.22	0.67	0.67	15.17	3.23	30.45	0.45	8.59	2564.31	148.13	26.1
TCGA-CC-A5UE-01A	RNAseq	7576.71	2962.63	3792.16	652.07	255.45	4645.51	680.68	189.57	2080.66	4364.33	45333	47.44	401.61	205.7	2613.07	26568.4	0.19	126.38	31902.8	1.54	3.27	1.92	0.19	1.73	1.15	113.13	153.85	2613.64	86.05	10.18	22.09	17.67	1.54	7.11	95.65	21.13	1.15	0.96	0.38	5.19	61.46	1.15	33.04	3.07	24.2	2815.7	10.95	35.34
TCGA-CC-A7IE-01A	RNAseq	7075.33	5179.39	581.37	1044.59	1434.86	8405.66	844.78	367.03	642.7	4751.84	38739.7	22.6	1307.03	253.72	8313.5	14237	0.32	142.36	24020.8	8.39	9.68	1.61	4.52	6.46	1.29	297.3	52.46	7669.5	27.44	196.26	858.98	1.29	3.55	0.65	135.58	42.61	0.65	0	3.87	2.26	0	4.52	35.51	5.16	11.94	5221.36	146.23	37.12
TCGA-CC-A7IF-01A	RNAseq	9778.83	9294.3	1189.84	389.88	952.34	4314.62	685.58	176.78	6860.47	14723	12626.4	27.92	796.59	354.23	14130.2	29126.2	56.6	14.47	18912.6	0.34	0.67	0.17	131.7	1.01	1.35	409.06	197.21	6472.44	4.54	1.35	303.6	0.17	4.88	2.02	72.66	53.15	0.34	0.17	0.34	0	10.09	2.19	6.56	0.17	11.44	2560.99	50.46	21.19
TCGA-CC-A7IG-01A	RNAseq	20100.7	15853.9	945.77	701.14	2137.66	11677.6	910.2	244.62	1803.87	14413.2	24423.9	38.24	714.5	231.6	8911.81	7074.71	4.76	32.73	4394.04	1.34	1.34	0.67	2	1	2.34	392.07	126.82	3621.26	4.68	2.34	477.56	0.5	2	1	54.43	38.41	0.33	0.17	0	0.17	0.5	7.01	6.85	1.17	11.69	2885.39	28.55	32.06
TCGA-CC-A7IH-01A	RNAseq	7345.63	2949.56	2963.02	380.73	429.14	4095.89	638.55	96.83	11141.6	26502.5	22564.6	6.3	315.7	544.3	9474.05	3148.94	2.29	9.17	20178.2	0	0.86	0	17.48	0	2.86	172.75	467.1	5493.46	1.15	602.75	417.68	1.15	1.43	5.44	106.28	22.63	0	0	0	3.72	14.04	6.3	2.29	0.29	6.3	2296.96	29.51	21.2
TCGA-CC-A7II-01A	RNAseq	3951.95	3878.3	1197.72	217.8	1861.55	2106.21	263.63	177.97	4079.66	6859.97	20071.6	49.63	2250.04	112.85	14605.4	14719.8	2.53	38.56	189.03	14.22	0.63	4.43	10.75	3.16	2.84	568.36	201.2	4472.26	17.39	1715.82	7707.6	10.43	5.69	1.9	159.16	48.68	0.32	0.95	1.58	0.63	0	20.23	11.06	2.21	35.4	4210.21	203.26	83.45
TCGA-CC-A7IJ-01A	RNAseq	17179.6	6368.04	8177.95	347.16	6686.91	14824.2	1631.87	476.49	4906.04	10257.3	46625	13.01	532.16	217.52	9782.74	62684.8	99.38	9.68	18.61	0.61	3.48	0	111.64	0.45	5.14	674.65	404.26	1726.86	0.91	0.3	41.75	0.76	1.51	1.36	108.16	18.3	0.76	0.3	0.3	0.61	1.82	5.6	28.89	1.82	9.98	1297.72	106.19	67.62
TCGA-CC-A7IK-01A	RNAseq	12279.6	1764.46	1491.16	908.05	2332.82	14084.7	2218.85	180.36	6579.1	4781.81	40425.8	15.49	440.75	478.37	5510.98	42920.5	0.37	39.46	18756.2	2.58	0.74	0	0	0.37	0.74	620.36	179.06	4430.32	10.33	2155.78	74.87	2.58	2.95	0.74	90.92	1.48	0.74	0.37	0.74	1.11	92.58	4.79	9.96	1.48	4.06	2710.86	18.44	26.56
TCGA-CC-A7IL-01A	RNAseq	10463.5	3912.11	1379.39	232.26	410	6450.14	1439.23	93.97	13840.9	9310.42	25696.8	14.18	268.16	259.74	3030.93	32694	1.11	2.22	34304.7	0	0.89	0	0.89	0	2.66	63.83	269.49	3125.78	2.22	109.04	68.26	2.22	1.33	1.77	23.27	7.54	0	1.33	0	3.1	85.55	10.19	2.22	0	5.76	1538.51	5.76	66.93
TCGA-CC-A8HS-01A	RNAseq	25252.6	27187.1	3284.01	1032.76	2144.65	18228.1	1735.96	325.22	2083.95	3841.77	42332.4	128.64	879.9	427.85	8115	7589.22	8.31	95.76	7616.69	1.81	3.97	0.72	0	0.36	0.36	418.45	134.61	5419.64	4.7	309.68	85.28	12.65	1.45	0.36	263.79	35.77	0.72	0.36	0.72	1.45	3.61	22.4	59.99	4.34	15.18	3308.59	192.6	33.24
TCGA-CC-A8HT-01A	RNAseq	6753.89	2062.86	919.17	248.46	1049.1	3441.34	486.65	195.46	1307.24	3576.39	49921.9	27.35	993.82	242.19	5499.07	24262	3.42	31.34	9619.67	3.42	5.7	1.71	0	0	6.27	304.3	117.96	4391.28	24.5	304.87	193.18	15.39	1.14	3.42	200.87	19.37	0.57	0	1.14	2.28	17.67	1.14	54.14	3.42	18.24	4432.88	49.58	96.31
TCGA-CC-A8HU-01A	RNAseq	7846.51	6467.78	788.3	296.55	671.93	3935.61	539.14	210.68	2154.67	3563.05	20013.8	181.12	1036.05	171.74	8609.32	21902.4	33.31	28.62	8357.81	0.47	3.28	0	26.75	0.47	1.41	246.81	127.86	4143.24	6.57	726.83	317.2	0	1.41	2.35	77.66	17.83	0.47	0.47	0.94	7.51	7.51	10.32	9.85	0.47	9.38	1076.87	29.09	30.03
TCGA-CC-A8HV-01A	RNAseq	9428.93	9880.48	1028.56	1290.37	1742.16	6293.28	1091.77	251.75	2196.46	5797.85	30104.7	18.67	935.54	160.53	10516.5	864.08	2.15	39.15	5290.75	3.23	2.51	0.72	4.67	1.8	3.95	767.11	175.8	4909.71	3.59	5.03	1511.59	2.87	1.44	2.87	120.31	20.11	0.36	0.36	0	0.36	3.59	7.18	20.83	1.08	5.75	1987.8	36.63	28.73
TCGA-CC-A9FS-01A	RNAseq	13464.6	4576.98	1721.45	879.96	486.59	9926.85	1496.04	199.54	16871	7008.49	45956.8	18.98	618.27	522.2	4921.47	3044.83	1.6	16.63	28979.9	2.69	1.01	0.5	761.54	0.5	2.02	92.38	268.82	5949.41	2.69	1.68	171.49	0.17	0.17	4.2	304.43	8.23	0.5	0.67	0.17	1.18	11.76	11.42	8.57	1.01	11.09	1690.04	79.78	18.64
TCGA-CC-A9FU-01A	RNAseq	5680.94	1499.43	1343.01	95.03	2467.46	1053.97	227.89	83.74	3795.97	5828.65	56322.3	44.69	1616.57	898.28	2351.79	14037.1	0.12	83.25	16347.1	10.31	3.68	0.49	0.25	0.49	0.74	1612.88	273.19	3588.96	28.98	11.54	198.91	7.12	1.96	2.95	215.73	75.39	0.98	0.49	4.67	5.89	5.65	18.42	21.86	0.49	29.96	5510.77	175.83	181.97
TCGA-CC-A9FV-01A	RNAseq	15730.8	8091.59	17347.8	578.78	2907.99	7663.09	966.42	437.05	8344.36	8628.11	32017.6	13.49	224.51	391.83	35205.8	12959.1	64.3	11.51	26.39	0.35	1.28	0.47	0.7	0	2.44	1115.25	878.41	1904.01	0.35	1.63	93.71	1.28	3.6	0.23	54.94	33.83	0.81	0	0.12	0	1.16	3.26	10	0	4.77	1402.43	53.02	6.05
TCGA-CC-A9FW-01A	RNAseq	2740.64	983.49	206.49	73.3	156.65	940.14	160.9	75.31	22887.4	5482.07	65917.4	7.6	600.91	342.8	2261.52	5678.39	0.11	45.36	27858.3	0.22	10.06	0.22	0.22	0.89	1.34	64.81	205.15	1721.62	4.25	1387.98	91.4	0.22	4.47	4.47	67.04	7.37	1.56	0	0.45	0.67	1.79	10.73	10.95	1.12	10.95	2111.35	13.86	73.75
TCGA-DD-A113-01A	RNAseq	10537.8	8196.34	2274.59	447.15	1130.91	8491.9	685.09	262.17	6707.71	4638.87	30431	24.49	515.55	300.49	7047.33	29180.8	1.33	42.85	18266.4	1.33	1.6	0.53	136.01	0.8	0.27	351.06	131.48	2353.9	15.7	1634.74	137.6	0.27	1.6	1.06	119.11	6.39	2.66	0	0.8	0	1.33	2.13	16.5	0.8	4.52	2821.01	13.57	15.17
TCGA-DD-A113-11A	RNAseq	18560.1	10989.8	12544.6	359.18	628.98	9540.93	1185.62	196.9	15065.9	18744.5	11742.1	15.08	320.91	190.2	17367.8	1292.87	6.7	10.33	39187.6	0.28	4.19	0	18.99	3.91	2.79	313.93	481.79	5733.13	1.68	16.2	583.17	0.28	1.4	4.75	80.3	10.33	1.68	0.56	0.28	1.4	26.25	5.03	3.35	0.28	10.89	1341.46	99.99	51.95
TCGA-DD-A114-01A	RNAseq	23865.2	21128.4	9701.79	590.58	1462.09	14137.7	943.28	503.81	19895.6	5409.62	17911.3	31.25	455.09	128.83	45793.9	9004.16	18	13.08	830.85	0.35	1.91	0.07	83.86	0.35	1.7	447.74	327.85	1712.47	3.75	5.44	1120.34	1.34	1.13	0.21	87.29	17.47	0.07	0.14	0.42	2.05	10.61	2.97	6.43	4.88	5.3	753.92	29.84	13.93
TCGA-DD-A114-11A	RNAseq	19472	21827	11840.8	585.94	950.7	9481.29	1211.21	406.68	19338.8	18388.3	9450.06	19.08	531.59	376.03	22010	1548.78	4.34	21.25	30504.2	0.29	6.22	1.16	2.31	4.92	2.17	466.67	467.32	5230.41	8.67	84.28	697.55	0.14	2.31	4.48	129.9	58.7	0.29	1.16	0.72	0.43	23.42	2.31	15.18	2.46	13.3	2116.8	130.55	19.37
TCGA-DD-A115-01A	RNAseq	16270.9	9626.99	9743.39	498.91	944.95	6893	1348.59	311.49	31131.8	9451.96	7368.1	9.07	475.53	128.09	16826.4	17854.5	6.63	12.74	36106.9	0.87	0.87	0	4.01	1.22	3.49	401.36	611.56	6039.84	3.32	1020.51	774.98	1.4	1.22	2.79	73.55	6.63	0.17	0.52	0.35	2.79	5.24	2.97	4.71	0.35	11.87	516.71	48.34	80.62
TCGA-DD-A116-01A	RNAseq	19084.7	9029.09	6332.42	488.93	1421.79	11907.8	1690.48	330.09	15291.4	9423.19	13563.1	6.46	537.15	383.29	15825.3	9795.17	3.73	30.57	59586.5	0.75	3.23	0.25	122.04	4.23	3.48	595.31	394.97	10872.2	1.24	5.47	365.14	0.75	2.24	3.23	139.69	88.24	0	1.49	0.5	0	12.43	4.47	9.45	1.99	16.9	1519.47	38.28	13.67
TCGA-DD-A116-11A	RNAseq	7511.75	5987.85	3107.83	232.13	556.92	3993.3	655.5	206.23	8021.81	21909.8	20155.8	16.35	269.38	203.51	18280.9	1776.16	0.57	5.68	31327.7	0.45	1.36	0.45	8.63	0.68	2.27	408.38	544.21	3502.13	1.36	0	414.51	0.23	3.41	1.36	60.3	24.76	0.23	0.23	0	0	20.67	2.95	3.86	0	2.27	1825.22	128.33	12.72
TCGA-DD-A118-01A	RNAseq	13758	9682.36	825.28	536.35	912.11	11437.3	438.57	276.46	2854.33	3891.66	27430	9.73	426.4	239.81	12333.2	63718.4	2.2	20.07	7504.13	0.3	0.76	0.91	102.65	0.91	0.46	279.35	80.06	2963.82	13.23	1173.06	113.75	0	0.15	0.76	206.74	5.02	0.91	0.46	1.37	1.22	3.65	1.06	22.96	0.76	7.3	1800.04	4.56	9.88
TCGA-DD-A118-11A	RNAseq	18124.2	7771.71	11872.4	267.36	635.93	9747.47	967.37	196.14	15147.3	21369.8	12043.7	13.53	206.31	156.07	18963	1628.37	2.73	4.62	33675	0	1.36	0.21	6.82	1.15	0.63	266.94	440.53	6134.43	1.15	25.91	492.55	0.21	0.42	3.04	61.36	12.38	0.52	0.73	0	0.1	33.67	1.99	3.78	0.52	4.82	656.8	73.11	25.28
TCGA-DD-A119-01A	RNAseq	12259.5	10627.4	3392.91	475.18	943.54	5531.71	608.05	260.75	9297.38	6706.1	34073	13.66	409.67	281.24	27524	7016.68	9.23	30.63	16807	3.88	3.14	1.48	62.37	1.29	2.03	427.94	200.22	2640	3.88	2.21	889.29	0	0.92	0.18	67.36	18.27	0.18	0	0.55	0	17.35	1.66	6.64	1.29	7.94	1591.45	32.11	24.17
TCGA-DD-A119-11A	RNAseq	15089.9	12729	12039.4	451.84	569.28	6929.75	1008.2	261.69	14297.3	14517.6	11925.2	16.2	260.92	170.48	18402.6	541.13	2.12	6.75	40060.2	0.58	2.89	0.77	7.52	2.12	0.96	320.32	436.32	5852.51	2.7	0	468.23	0.19	1.74	4.44	108.57	20.83	0.77	0.39	0.19	0.19	26.23	3.09	6.56	0.39	9.06	1278.57	110.31	54.58
TCGA-DD-A11A-01A	RNAseq	10680.8	8421.65	2239.77	317.65	449.94	8801.08	844.52	111.8	4097.8	8115.7	11867.5	12.23	493.22	202.18	6403.64	62763.8	21.95	21.87	13437.8	0.31	1.53	0.15	0.92	0.92	2.91	90.84	111.87	2090.81	14.68	1266.63	160.43	0.15	0.15	0.46	120.67	11.93	1.99	0	0.31	21.26	11.78	2.29	5.51	1.22	7.95	890.86	18.35	78.15
TCGA-DD-A11A-11A	RNAseq	14134.2	15586.9	12173.9	529.93	658.19	5019.78	1022.55	321.61	9885.07	18843.7	18199	20.6	382.63	243.69	29414.5	1291.31	6.02	9.91	35527.6	0.19	6.22	0.19	101.83	3.5	3.89	624.18	518.66	9005.74	2.53	0	879.14	1.36	4.08	4.66	64.71	30.12	0.78	0.39	0	0.19	22.93	4.47	6.02	4.47	13.21	1467.37	115.63	29.15
TCGA-DD-A11B-01A	RNAseq	20718.5	14322.1	9598.17	367.63	378.79	11045.5	753.43	196.16	35265.9	8319.95	12932.1	7.84	324.41	146.17	4975	20703.2	1.19	19.95	8820.4	0.24	1.07	0.12	0.47	0	0.36	60.2	373.81	1386.57	5.7	3.56	158.52	0	0.12	0.47	156.98	16.98	1.42	0	0.12	0	36.81	1.54	4.99	0.95	8.79	2151.87	23.75	10.92
TCGA-DD-A11B-11A	RNAseq	15951.2	10330.1	8396.63	352.62	718.47	7761.05	1013.06	225.8	22243.1	16876.3	7686.57	13.86	297.19	178.78	42792.2	2826.88	13.18	6.19	28046.1	0.25	3.22	0	20.79	3.09	1.73	472.75	509.32	4857.34	0.87	1.98	793.82	0.99	1.73	3.34	88.77	34.64	0.37	0.62	0	0	20.17	3.59	1.48	0.25	7.55	1253.09	108.75	19.18
TCGA-DD-A11C-01A	RNAseq	6379.52	3121.36	844.77	117.54	353.65	1954.86	260.42	143.89	13061	21590.4	20205.7	17.56	543.48	186.45	5863.74	56168.6	4.39	7.09	28618.8	0.34	1.01	0	1.35	0.34	0.34	118.22	154.19	3364.89	7.09	1514.24	221.24	0	0.68	0	112.48	1.35	0.34	0.68	1.01	0	21.96	7.77	3.38	0.34	4.73	1532.81	30.06	152
TCGA-DD-A11C-11A	RNAseq	9707.54	10961.8	5600.14	471.47	502.46	5727.59	1071.77	278.21	12212.2	25974.3	11942.5	21.59	337.06	259.76	20055.1	694.32	2.61	2.44	40173.5	0	4.53	0.35	6.27	3.48	6.62	353.77	497.93	8500.32	1.04	37.61	954.42	0	1.39	3.13	74.86	12.19	0	0.7	0	0	26.46	4.18	3.83	0	12.88	1470.11	111.77	35.52
TCGA-DD-A11D-01A	RNAseq	24372.3	21389.2	5981.35	373.29	935.77	9032.52	1196.3	284.69	13049.5	12350	9057.42	14.14	470.27	231.11	10880.1	36948	2.47	13.97	44177.8	0.33	1.15	0.49	1.15	0.82	1.64	259.05	264.15	7905.33	14.3	1182	381.51	2.3	1.15	3.94	85.23	5.75	0.16	0.82	0.33	7.07	7.56	2.47	6.08	0.33	21.37	1319.91	27.78	25.48
TCGA-DD-A11D-11A	RNAseq	17175.6	12617.3	11801.9	572.19	661.93	8854.45	1361.08	401.98	14480.6	18495.3	12900.5	22.81	420.7	333.33	19159.3	1150.62	2.26	12.48	45247.3	0.65	5.59	0.86	4.09	3.66	2.15	356.36	504.08	8347.68	15.06	62.62	696.14	0.43	3.01	4.73	98.88	59.18	0.65	0.43	0.65	0	26.47	2.37	11.84	0	14.63	1626.63	142.67	17.65
TCGA-DD-A1EA-01A	RNAseq	13674.9	6592.72	3526.34	477.69	276.58	8783.62	888.2	266.43	9492.72	19240.3	14600.1	15.87	358.62	312.46	3541.92	13467.3	0.5	13.44	31771.8	0	4.57	0.29	1	0.14	1.43	57.46	165.16	4858.63	5.29	6590	97.77	1	0.57	4.86	81.62	52.46	0.29	1.14	0.29	0	32.59	1.43	9	0.29	16.72	1593.58	40.59	23.3
TCGA-DD-A1EB-01A	RNAseq	18941.1	5927.89	10718.9	866.37	828.59	13569.7	1278.75	255.01	46618.7	23156.7	10640.1	7.04	449.51	270.22	11194.3	16867	1.76	16.17	60722.8	0.32	1.92	1.28	1.44	0.8	1.12	203.47	543.72	12778.5	8.48	172.09	758.96	1.28	1.12	8.48	211.23	12.33	0.64	1.12	0.64	0.32	47.22	6.24	15.69	0.8	22.73	3841.84	52.99	45.3
TCGA-DD-A1EB-11A	RNAseq	15697.3	12823.1	14605.5	407.46	652.32	7211.39	1016.14	242.16	16495.7	23490	11799	14.68	273.15	211.84	22982.5	534.33	1.98	5.79	37195.5	0.19	2.51	0.19	18.44	1.16	0.97	402.73	538.14	6538.45	0.87	88.35	911.28	0.87	2.22	2.61	63.34	13.03	0.97	0.39	0.48	0.97	31.09	3.57	2.9	0.19	8.3	1564.95	76.18	19.02
TCGA-DD-A1EC-01A	RNAseq	9246.24	6557.16	919.89	558.09	382.92	10470.7	824.97	582.07	1796.21	6341.8	16045.3	9.46	405.39	196.28	10850.7	37864.8	1.35	14.86	9703.31	1.18	2.2	0.51	2.2	3.04	1.18	106.75	59.71	1921.71	17.06	1.52	199.15	0	0.84	2.53	235.13	3.88	0.34	0.51	1.69	0.17	3.21	0.84	16.55	1.52	3.72	1940.8	16.05	7.94
TCGA-DD-A1EC-11A	RNAseq	13333.5	13692.9	11843.2	507	769.81	5388.51	1125.69	318.94	9850.02	20752.1	13799.2	22.98	301.56	210	32870.9	1762.91	5.51	8.45	26058.3	0.85	2.94	0.28	262.62	1.9	2.56	473.47	445.74	13346.8	1.42	0.38	1263.32	0.47	3.13	3.61	66.82	16.15	0.76	0.47	0.09	0.09	18.43	6.93	4.27	0.57	8.64	1136.33	148.07	39.32
TCGA-DD-A1ED-01A	RNAseq	21518.9	9564.73	8302.69	341.62	935.84	15367.4	1340.08	292.29	30288	15593.5	12876.7	17.92	258.96	125.43	22172.6	19287.8	5.78	6.17	21792.1	0	1.93	0	227.75	2.31	1.35	250.29	364.26	6158.76	0.58	7.9	1352.21	0.58	0.77	2.89	40.37	26.2	0.58	0.58	0.19	0.58	22.54	2.12	5.39	1.35	3.66	573.41	48.94	15.22
TCGA-DD-A1EE-01A	RNAseq	15474.1	5805.15	2207.76	539.59	471.07	15064.1	818.12	175.25	24608.4	7086.42	21452.5	9.35	388.53	214.29	4919.93	28707.2	0.71	11.18	16194	0.2	2.44	1.22	22.97	1.22	0.61	59.37	241.94	2557.25	2.64	3402.41	318.79	1.02	0.41	1.02	62.42	3.46	1.22	0.2	0.2	3.25	35.99	1.42	4.68	1.63	6.71	1103.98	6.3	23.79
TCGA-DD-A1EE-11A	RNAseq	17769.5	10992.8	11120.8	428.65	705.54	9937.02	1096.68	295.5	16171	15972.1	11862	8.02	260.85	199.15	27384.5	1707.15	6.94	10.45	38511.5	0.29	2.72	0	38.8	1.86	1.57	387.27	462.01	4961.53	2.86	30.07	512.12	0.29	1.43	3.01	76.38	32.21	0.43	0	0	0.29	21.76	2.15	6.01	0.43	11.45	917	107.81	19.18
TCGA-DD-A1EF-01A	RNAseq	8838.19	6740.36	580.62	1557.53	516.14	9123.89	686.88	381.71	10497.2	7992.58	49030.3	74.29	1080.78	563.1	8572.92	28066.3	0.63	32.8	11662.2	3.93	14.44	0.42	184.76	0.14	1.96	156.44	165.97	3172.39	17.94	50.74	211.25	0.28	0.98	1.54	113.19	65.6	2.52	0	0.7	0.14	0	11.07	16.68	0.7	19.48	3306.12	20.75	14.44
TCGA-DD-A1EG-01A	RNAseq	13071.4	6636.45	3257.67	455.96	756.31	4604.96	719.34	326.75	8014.38	11302.2	25600.6	37.89	606.59	337.2	12431.9	4739.98	2.68	14.24	15088.2	2.09	3.92	0.26	2.74	0.39	1.57	295.91	251.17	6860.9	3.14	175.33	426.43	4.44	2.22	1.7	131.04	21.56	1.05	0.13	0.13	0.39	9.15	3.92	14.63	0.52	12.54	2957.44	43.24	47.82
TCGA-DD-A1EG-11A	RNAseq	7617.95	6322.02	6057.43	307.29	328.85	2022.22	526.66	191.65	17706	27315.9	17574.1	20.58	315.55	218.11	21820.5	1547.22	5.53	6.58	23357.4	0.42	1.68	0.14	45.5	0.7	1.54	426.7	521.76	5071.31	1.26	7.42	495.44	0.7	1.4	1.12	59.64	34.58	0.7	0.28	0.28	0.14	24.64	3.78	3.36	0	5.6	1588.8	97.44	26.6
TCGA-DD-A1EH-01A	RNAseq	30476.8	19090	2912.69	859.05	1019.44	18774.8	947.25	290.25	9968.41	6776.43	26972.8	15.44	465.62	160.28	14878.7	108180	2.1	25.09	6033.22	1.93	1.48	0.57	78.21	0.45	1.25	194.1	122.53	2658.42	17.59	0.57	1903.46	5.22	0.34	1.25	113.57	26.56	1.48	0.45	0.57	2.72	6.81	5.22	7.26	0.91	11.12	1576.78	16.91	15.89
TCGA-DD-A1EH-11A	RNAseq	17411.3	21076.5	10753.9	366.52	656.76	6256.33	1029.61	229.35	12983.3	22798.8	12128.3	16.95	279.13	188.4	29178.8	920.96	4.36	6.45	40071.8	0.48	2.63	0.12	37.25	2.63	1.43	410.46	510.45	8534.51	0.96	0.12	789.76	0.6	1.67	2.75	84.17	16.48	0.36	0.72	0	0	21.01	5.01	3.58	0.36	7.04	927.29	107.93	21.37
TCGA-DD-A1EI-01A	RNAseq	10882.5	12666.9	3067.46	821.63	1150.69	7875.26	734.86	379.04	5470.29	8339.4	32188.8	17.47	837.05	185.43	36809.9	5214.44	10.59	51.65	15654.5	5.95	7.8	1.11	14.49	1.11	4.46	552.21	281.12	3846.54	12.45	3.72	843.37	0.93	0	0.74	87.61	23.23	2.42	0.19	0.74	0.19	7.25	3.16	27.87	0.56	17.84	2411.94	26.94	76.92
TCGA-DD-A1EI-11A	RNAseq	18887	10973.6	9975.09	457.4	665.96	9996.09	1120.65	207.57	16166.9	19248.8	10604.7	34.39	364.05	208.8	25407.8	5980.58	7.12	6.39	43038.3	1.23	3.44	0.25	7.12	1.23	1.47	407.78	526.67	5913.77	0.98	2.21	466.49	0.49	0.98	3.93	91.63	19.65	0.74	0.98	0.49	0.49	36.11	4.91	2.95	0.74	12.77	1176.17	83.28	16.7
TCGA-DD-A1EJ-01A	RNAseq	12385.1	2902.65	305.21	1499.45	1297.51	25240.9	3096.13	380.67	1636.82	7429.54	14807.3	66.02	943.2	171.71	2613.88	8528.25	0.48	72.55	30926.2	4.84	13.06	0.73	0.73	4.11	3.14	187.67	33.98	4126.15	9.67	963.52	1680.84	22.98	2.9	7.5	214.76	70.38	2.42	2.66	1.93	1.69	0	15.72	17.65	6.29	17.65	3694.21	19.83	34.34
TCGA-DD-A1EJ-11A	RNAseq	24740.4	10599.2	11628.2	401.82	1750.13	18461.5	1748.7	264.4	5803.65	16167.2	12238.5	17.45	259.4	148.43	27547.2	2944.58	9.15	8.01	27806.1	0.29	2.29	0.29	36.04	1.86	0.43	442.72	363.78	9335.8	0.86	15.73	1082.91	0.57	1.86	2.14	44.83	15.3	0.57	1	0.29	2.14	15.44	3.57	3.57	1.43	4.29	855.69	109.25	29.46
TCGA-DD-A1EK-01A	RNAseq	6920.53	3699.32	4087.79	199.95	157.85	1033.87	362.05	198.6	21888.5	18421.5	19694.9	26.42	725.89	409.97	1889.74	11966.9	0.34	17.46	18189	1.12	8.96	0.67	35.15	0.45	2.91	75.46	333.73	2693.55	4.03	3447.2	405.49	2.46	1.79	0.45	114.64	29.78	0.22	0.22	0	52.17	12.54	8.28	2.69	0.22	22.17	2857	67.62	191.21
TCGA-DD-A1EL-01A	RNAseq	11474.7	2467.54	1612.17	409.75	1739.94	15513.1	1231.6	191.66	365.18	1845.83	30316.7	28.39	211.38	173.13	5048.27	71750.9	1.58	21.69	24208.5	0.79	0.79	0.39	0.79	1.97	0.79	431.83	97.01	6093.74	4.34	965.8	224	9.46	0.79	7.49	58.37	29.18	0.39	0.39	0.79	0	10.65	3.94	13.01	38.65	11.04	4309.23	18.14	41.8
TCGA-DD-A1EL-11A	RNAseq	24303.8	10248	12498.4	363.85	1330.15	18346.7	1579.56	239.69	15172.6	11670.4	11483.1	17.24	238.96	121.96	29622.7	449.13	7.79	6.97	32350.2	0.18	0.73	0.73	5.13	1.65	1.1	455.36	445.37	6491.36	2.38	5.69	532.21	0.92	2.02	3.12	51.26	13.94	0.37	0.55	0	0.55	21.27	2.02	1.83	3.12	7.34	1512.99	70.61	13.75
TCGA-DD-A39V-01A	RNAseq	8092.41	3745.14	2399.14	423.47	442.49	3124.98	433.93	204.68	5522.55	7776.28	16921.5	13.86	393.75	187.3	6353.76	48194.8	1.39	24.56	15461.6	0.76	1.89	0.25	1.39	0.13	1.26	151.78	170.36	5032.7	0.76	2875.9	268.8	2.52	1.13	2.39	78.79	4.91	0.38	0.38	0.25	0.5	18.39	1.51	5.29	0.38	5.29	1491.1	29.85	10.96
TCGA-DD-A39V-11A	RNAseq	11312.4	6526.92	6809.95	414.11	572.05	4545.47	712.95	209.82	14405.9	22085.2	19878	21.49	332.3	240.98	18524.6	805.5	2.46	11.2	32588.7	0.77	4.45	0.15	9.52	0.77	2.3	367.14	533.22	4806.01	1.84	42.67	573.43	1.23	2	1.38	100.46	39.14	0.31	0.15	0.31	0	18.88	6.14	4.91	0.77	8.9	2023.74	97.62	23.18
TCGA-DD-A39W-01A	RNAseq	9052.85	5682.76	225.39	622.92	2748.09	6051.98	1006.14	322.2	17350.6	15742	23566	58.51	676.03	308.13	7160.39	34808.5	0.38	57.88	76109.8	0.88	0.5	0.75	0.13	0.63	0.88	974	179.49	6174.84	1.38	24.74	4437.92	0.38	0.25	1	106.16	8.66	0.38	0.38	0.75	0	8.41	3.64	15.57	0.75	7.28	1281.25	18.58	25.87
TCGA-DD-A39W-11A	RNAseq	8803.03	7866.12	6626.23	344.68	445.19	3100.48	611.34	260.02	5691.33	19531.1	18030	27.16	325.21	205.54	16994.9	721.66	2.87	5.89	43011.5	0.45	1.51	0.15	34.56	1.66	0.75	365.51	564.33	6793.59	1.66	0.6	616.17	0.6	2.11	0.91	65.72	16.15	0.45	0.91	0.15	0.6	25.05	5.28	4.68	0.3	5.58	913.62	126.92	37.12
TCGA-DD-A39X-01A	RNAseq	9513.01	9978.46	5333.73	545.7	1251.47	2592.82	756.63	227.44	9143.8	5671.16	13289.7	35.69	305.21	289.76	18569.1	9049.25	5.86	46.87	45200.2	1.6	0.8	1.07	26.63	0.53	1.6	793.65	374.85	7749.04	2.66	4.26	431.18	1.33	1.86	1.33	66.98	41.01	0.27	1.07	0.53	1.33	3.46	3.2	15.45	0.53	9.85	2950.63	57.53	40.75
TCGA-DD-A39X-11A	RNAseq	9061.31	6015.42	8279.31	340.58	498.49	3148.58	627.97	190.49	11240.1	28765.7	17278.4	19.95	242.35	159.24	22158.5	427.01	3.08	5.65	64167.2	0	2.16	0.17	91.75	0.17	1.5	320.47	672.18	6744.95	0.17	16.95	600.55	0.17	2.16	0.5	52.28	23.94	0.66	0.17	0.33	1.33	31.42	7.31	2.33	0	7.65	1104.85	100.06	22.77
TCGA-DD-A39Y-01A	RNAseq	6179.01	4889.25	1605.67	829.93	658.33	4086.71	1091.45	306.88	1029	5928.44	44256.6	50.73	1247.29	323.79	22078.1	3307.8	2.11	32.47	22221.5	9.61	3.84	6.73	3.27	1.92	2.88	225.98	158.24	5601.58	6.15	2375.26	571.09	3.07	2.88	1.92	120.67	27.86	1.35	0.77	0.58	1.54	2.88	6.15	10.18	1.15	26.71	5686.9	44.2	97.81
TCGA-DD-A39Z-01A	RNAseq	10691.5	5683.63	2309.68	694.25	469.99	7165.97	960.1	167.23	4622.72	12458.2	17995.8	26	534.73	245.9	10163.1	19421.6	0.67	15.43	48775.9	1.01	1.51	0.5	1.01	0.34	1.51	140.22	295.71	5425.66	2.18	6.04	125.46	0.34	2.68	1.17	75.73	3.35	0.5	0.5	0.34	0	12.08	8.22	4.7	0.84	13.25	3114.13	12.92	32.37
TCGA-DD-A39Z-11A	RNAseq	9578.54	8857.57	4729.75	461.02	720.06	4394.4	569.06	251.35	5510.88	14242.3	22931.5	32.06	365.8	269.14	21917.3	1521.55	3.13	14.11	39148.1	0.64	3.05	0.64	88.48	1.12	2.24	558.64	701.86	5134.66	1.44	0	1127.69	0.48	3.53	0.48	113.33	14.43	0.32	0.8	0.64	0.16	22.6	11.22	5.77	0.32	8.01	1702.04	186.11	31.9
TCGA-DD-A3A0-01A	RNAseq	9194.12	14561	3375.6	503.85	314.87	2467.16	910.86	336.31	24218.8	8394.86	11479.2	17.15	911.41	133.64	8149.57	139665	2.84	16.88	22629.1	1.25	0.69	1.25	3.87	0.28	1.66	243.76	499.63	3456.8	5.26	227.3	356.51	0.55	1.38	1.38	116.14	3.6	0.14	0	0.42	15.63	26.7	7.61	5.95	0.42	11.21	1120.31	26.7	45.38
TCGA-DD-A3A1-01A	RNAseq	4994.44	2295.65	1023.19	580.93	113.1	4023.78	890.56	161.21	2206.17	7264.76	16540.7	29.12	425.57	186.6	1028.69	7950.26	0.09	25.92	34038.5	0.53	1.95	0.53	0.18	3.2	2.13	39.41	186.6	1706.91	0.89	60.9	154.29	4.97	1.07	0.71	84.78	3.02	0.36	0.89	1.07	0	4.79	6.92	7.99	0.36	7.63	1894.75	26.45	19.71
TCGA-DD-A3A1-11A	RNAseq	8709.78	9289.2	7601.79	436.29	530.88	2669.19	868.08	295.36	11008.9	15097.2	14261.7	24.9	332.71	182.44	31117.9	4475.13	3.46	10.89	40017.8	0.35	3.8	0.17	90.27	2.08	1.73	671.99	792.52	8107.25	1.73	1.04	776.95	1.73	5.53	2.08	66.49	29.22	0.86	0.86	0.35	0.17	12.97	5.01	6.05	0.17	8.82	1224.66	194.02	35.45
TCGA-DD-A3A2-01A	RNAseq	8952.13	7587.79	9245.68	758.48	341.13	2568.78	520.77	215.33	20027.7	11266.5	20719.6	6.05	690.13	291.54	6301.29	1323.4	1.21	77.42	55606.5	0.6	4.84	1.21	3.63	1.21	0.6	251.62	870.37	4266.58	5.44	2830.08	387.71	0	1.81	1.21	240.43	151.21	0	0	0	0	18.75	4.23	3.02	0.6	20.56	5054.7	41.13	34.48
TCGA-DD-A3A2-11A	RNAseq	8096.25	8793.83	8335.65	409.1	526.94	2069.21	558.78	202.22	16159	22337	18393.7	26.77	251.1	152.12	27114.3	2388.86	3.35	6.49	36598.9	0.61	0.61	0.2	199.17	0.61	0.81	541.74	821.23	7340.19	1.22	10.14	897.29	0.61	3.04	1.42	54.56	17.65	1.01	0.2	0	1.62	30.63	8.32	5.68	0.41	5.48	1198.08	105.47	33.47
TCGA-DD-A3A3-01A	RNAseq	5777.45	2637.95	98.65	289.3	599.89	4449.47	568.61	164.18	220.82	6081.07	21539.2	32.76	477.91	298.93	2141.35	13368.6	1.57	98.47	29011	1.67	3.7	1.85	9.44	1.11	0.74	201.2	14.34	2680.16	1.3	0.93	261.17	0.37	3.7	1.85	74.5	15.92	0.19	0.37	0.56	0	12.59	0.37	3.33	0.19	6.48	2496.54	27.39	37.02
TCGA-DD-A3A3-11A	RNAseq	11021.4	12138.1	8459.39	499.4	619.31	3004.99	811.52	315.26	8923.27	30341	12188.6	32.24	389.95	178.1	48813.5	3436.63	5.04	7.56	25733.3	0.5	2.02	0	219.16	0.38	2.39	700.68	763.28	12257.6	1.01	1.89	1125.89	0.88	4.91	1.51	52.59	24.81	0.38	0.76	0.13	0.13	9.07	6.8	4.91	0.25	6.3	882.68	213.24	16.88
TCGA-DD-A3A4-01A	RNAseq	7339.08	2408.2	4109.16	362.21	334.88	4058.22	692.02	216.62	8219.09	32632.8	6507.4	15.61	199.84	153.78	5556.81	9589.07	18.54	5.85	37225.2	0.39	2.73	0	0	0.78	0.39	131.53	185.4	6075.53	5.85	0.78	140.51	0.39	1.56	0.39	256.63	5.07	0.78	0.78	0.78	0	4.29	1.56	3.51	0	3.51	2520.21	25.76	26.93
TCGA-DD-A3A4-11A	RNAseq	12996.6	11907.5	6595.89	484.02	899.82	4138.44	867.46	348.93	6616.93	23708.2	17413	24.81	338.95	193.07	37988.5	1323.17	1.89	11.33	23446.6	0.27	3.51	0.81	54.74	1.08	0.54	649.59	466.63	8841.53	0.81	14.29	2017.79	0.54	3.24	1.08	49.89	18.34	0	0.54	1.08	1.35	21.3	2.97	4.04	0.54	9.44	1849.8	197.92	21.03
TCGA-DD-A3A5-01A	RNAseq	7495.26	4231.49	7300.5	93.98	622.44	1301.08	201.12	122.14	42171.7	17970	11555.5	12.11	538.86	305.23	6638.32	852.64	4.61	35.01	14874.5	0.79	2.37	1.05	1.58	0.26	1.05	233.1	818.35	3990.1	5.26	146.63	558.21	1.45	1.45	1.18	145.44	5.4	0.26	0.66	0	0.66	21.59	3.03	4.34	0.39	13.56	1108.51	70.68	42.78
TCGA-DD-A3A5-11A	RNAseq	6402.04	7758.07	4178.01	362.58	415.34	2505.81	580.65	169.71	16133.4	24712.2	16073.9	22.28	292.82	191.69	16747.8	806.64	1.47	10.85	40601.5	0.88	2.34	0	33.41	1.47	2.64	355.54	672.54	5185.72	1.47	33.12	735.12	0.29	3.52	0.59	66.68	14.66	0.59	0.59	0.29	0.88	36.93	7.62	2.93	0.29	7.91	1932.19	119	36.35
TCGA-DD-A3A6-01A	RNAseq	10470.3	4429.48	11734	612.98	1560.74	6104.89	623.13	967.07	34574.9	6834.14	22205.5	51.21	322.78	567.91	21811.2	15196	12.29	26.24	32.58	1.46	1.37	0.39	0.29	0.98	2.44	792.86	1093.54	7938.52	1.17	0.39	53.55	1.37	4	0.98	91.35	61.55	0.39	0.29	0.29	0	0.49	3.12	7.32	0.39	3.51	2120.75	86.91	12
TCGA-DD-A3A6-11A	RNAseq	8068.44	10317.2	9500.89	392.98	276.1	1952.97	564.59	174.98	19083.3	22896	11745.3	13.06	279.25	155.39	18515.8	1246.28	3.72	8.56	47153.8	0.9	1.8	0.23	37.83	1.13	0.9	516.62	962.18	4298.46	1.58	0.68	473.38	0.45	4.73	0.9	54.95	18.24	0.68	0.23	0	1.13	36.26	4.95	3.38	0	7.43	1083	95.26	38.51
TCGA-DD-A3A7-01A	RNAseq	4277.87	2889.67	402.86	427.31	202.01	2252.88	495.23	236.75	1630.06	6962.69	12791.1	45.02	320.58	114.49	16025.6	9801.71	0.68	40.17	13580.5	0.58	2.91	0.58	0.78	2.72	1.75	91.79	121.67	2854.55	2.52	1149.77	388.89	0.39	1.55	0.19	44.05	9.31	0	0.19	0.78	0.78	12.81	2.91	3.49	0	9.31	1998.57	26.78	11.06
TCGA-DD-A3A8-01A	RNAseq	5933.74	3328.26	4961.97	352.79	247.5	1934.88	417.4	125.46	27366.5	14652.6	33364.8	7.52	223.23	471.41	6139.65	36831.7	0	12.31	36563	0.34	0.34	0	0	0.34	1.03	122.38	672.25	5500.38	1.03	1034.44	33.16	0	2.73	1.03	83.58	220.49	1.03	0.68	0	1.03	32.13	5.13	4.79	0.34	9.23	2583.37	18.8	54.35
TCGA-DD-A3A8-11A	RNAseq	8574.06	4461.77	6401.32	389.22	392.32	2821.19	660.75	168.14	24378.8	24325.2	18621.5	19.33	302.26	244.09	14004.1	634.66	1.26	11.21	33126.5	0.39	3.87	0.19	11.6	0.19	0.97	294.91	631.76	3454.89	0.97	1.55	382.85	0.39	1.74	0.77	112.57	41.55	0.97	0.58	0.19	0.77	27.83	2.9	1.93	0	10.05	2070.38	63.58	15.27
TCGA-DD-A3A9-01A	RNAseq	8099.69	6844.43	1559.94	389.72	827.69	3313.47	426.32	318.62	3599.22	3288.6	31220.6	15.83	206.44	114.57	20684.6	32005.5	5.68	20.91	4800.06	0.75	1.05	0.45	9.86	0.6	0.9	613.64	231.68	5415.49	3.29	0.6	155.2	0.9	1.05	1.05	53.4	18.07	0.3	0.45	0.45	0.3	0	2.54	31.07	0.3	6.27	2084.1	39.14	8.96
TCGA-DD-A4NA-01A	RNAseq	2649.82	1861.62	95.03	356.52	1686.79	1914.28	273.67	356.33	283.58	1336.85	22386.2	10.28	153.12	87.61	20025.7	9512.27	1.52	7.05	225.11	0.19	0.38	0.38	3.43	61.7	0.57	1568.14	32	1527.01	7.81	0.57	160.36	3.24	0.95	2.09	24.19	18.66	0.38	1.71	0.19	2.09	0	0.76	15.05	0	5.71	2702.64	38.85	10.47
TCGA-DD-A4NB-01A	RNAseq	7776.57	5971.87	1508.61	412.86	1218.41	4292.64	664.36	386.93	8936.4	5740.74	24578	22.23	188.94	119.78	38015.7	2134.28	7.82	5.76	8575.4	1.23	1.65	0.41	79.03	1.65	0.41	814.2	480.16	7107.13	2.88	1.23	1235.29	0.82	2.06	2.06	295.34	9.88	0.82	0.82	0.82	0.41	1.65	3.29	10.7	0	4.94	1285.51	99.2	10.7
TCGA-DD-A4ND-01A	RNAseq	5818.5	7934.87	2068.27	710.33	848.55	2558.14	502.35	368.28	6239.36	4252.84	34920.6	17.92	174.38	99.19	42168.8	19520.2	27.2	27.2	16811.1	1.92	5.76	1.28	29.76	1.92	1.6	981.98	523.15	5448.72	8	1.28	1053.33	2.24	1.6	1.28	62.87	17.6	0.64	0.96	0.64	0.32	12.48	2.88	14.4	0	12.8	2474.95	114.87	38.72
TCGA-DD-A4NE-01A	RNAseq	6173.53	6369.27	620.03	474.9	499.07	2201.35	832.57	337.38	1491.53	3452.51	24965.3	50.12	402.27	102.17	9226.44	633.15	5.22	15.96	9973.1	0.45	0.6	0.3	0.45	1.19	0.6	255.35	100.83	6716.8	17.45	1.19	300.1	0.45	2.09	2.83	65.7	28.49	0.3	0.45	0.3	23.12	58.62	3.58	13.27	0.15	11.48	878.51	31.47	75.02
TCGA-DD-A4NF-01A	RNAseq	4222.78	2722.71	3026.82	396.39	349.74	1860.86	681.63	157.28	5843.6	7117.14	27167.4	10.71	160.08	323.23	11039.5	44869.1	0.76	16.31	35049.1	0	0.51	0.25	0.25	2.55	0.51	330.37	485.35	12653.6	0.76	2239.91	148.36	1.02	1.53	2.29	45.5	186.6	0	0.51	1.02	0	29.06	0.76	9.94	0	8.67	2358.19	30.59	151.42
TCGA-DD-A4NG-01A	RNAseq	3495.55	1774.98	723.23	215.11	368.06	1233.5	502.96	154.38	3202.53	5974.86	33573.8	6.87	247.47	181.88	10254.1	68887.9	1.29	7.73	20377	0	0.86	0	1.72	0.86	0.57	261.51	132.47	5539.49	1.72	123.45	149.23	0.86	1.72	2.86	23.49	6.59	0	0.29	0.29	0	14.03	5.16	6.87	0	6.3	1660.7	21.77	7.45
TCGA-DD-A4NH-01A	RNAseq	5495.35	4657.66	1030.38	685.06	386.71	4882.62	932.04	357.57	1822.29	3872.94	27560.3	17.03	583.92	128.02	10232.6	21085.4	2.33	12.64	8004.7	0.67	1.33	0.53	7.05	7.45	0.27	253.1	149.04	2824.59	7.45	0.4	259.62	0.27	2	1.73	52.56	10.11	0.4	0.53	1.06	0.53	2.79	1.86	10.65	0.67	5.32	1928.08	106.06	55.49
TCGA-DD-A4NI-01A	RNAseq	5144.16	3525.36	2434.4	366.57	412.54	2239.81	723.41	197.03	6719.66	8304.77	24932.5	19.46	259.06	194.11	11535.9	3220.81	5.96	8.03	58581.6	0.73	0.97	0.24	1.7	0.49	1.22	328.87	471.29	6612.39	4.62	3.16	221.35	0.24	0.73	1.95	66.65	10.7	0.24	0.49	0.49	0.49	42.08	5.11	8.03	0.24	5.35	1567.72	53.76	48.41
TCGA-DD-A4NL-01A	RNAseq	5739.39	7126.73	2577.91	474.27	649.64	2073.32	537.56	265.48	5693.82	3145.14	33418.8	14.94	158.24	143.29	31468.1	39123.6	4.62	7.47	25482.4	0.88	0.44	0	29.45	0.88	4.4	650.52	490.53	6674	7.03	0.44	528.77	0.44	0.88	1.32	42.86	33.84	0.44	1.76	0	0.44	36.92	4.83	10.99	0.44	7.91	2452.2	101.53	32.53
TCGA-DD-A4NN-01A	RNAseq	8891.13	9952.77	781.41	1544.53	719.22	4854.93	990.91	497.04	2510.81	5131.86	140110	61.95	622.89	748.24	10172.3	3734.39	42.44	70.24	11737.8	7.8	2.44	3.17	6.34	1.71	1.46	502.65	107.92	9894.73	19.27	2.68	405.58	0.49	1.71	4.63	116.7	22.93	2.19	0.98	1.95	0.73	4.88	14.39	102.92	0	42.19	6137.41	19.02	19.75
TCGA-DD-A4NO-01A	RNAseq	7273.48	2707.32	3015.61	305.16	504.29	5053.52	480.51	302.21	1707.03	3673.77	31965.8	14.38	153.04	165.95	8690.6	38248.4	0.74	22.31	19033.7	1.11	0.74	0.55	65.27	0.18	0.37	290.59	201.81	4859.46	2.03	604.6	300.73	0.55	0.37	2.95	38.08	2.77	0.18	0.37	0.18	0.18	15.49	1.48	12.72	0	6.08	1632.73	38.35	12.17
TCGA-DD-A4NP-01A	RNAseq	6105.02	4541.38	3026.74	268.49	424.39	3715.28	602.95	166.09	10493.2	8500.7	23172.6	22.67	162.77	151.82	17406.2	1383.97	1.91	9.93	40214.7	0.25	2.8	0.25	55.79	1.27	1.27	296.76	546.53	6737.18	1.53	4.59	187.23	0.25	2.29	1.27	34.64	25.73	0.51	1.27	0.25	0	24.71	1.53	6.88	0.25	4.59	1584.44	69.29	34.39
TCGA-DD-A4NQ-01A	RNAseq	4533.16	4509.5	2373.66	980.63	772.18	3075.07	804.82	269.63	3109.13	1793.2	32307.3	36.71	449.11	125.23	6669.82	19763.9	3.67	39.57	15714.5	1.22	4.08	0.82	0	13.46	2.86	435.25	202.73	4104.85	24.88	710.59	366.72	4.08	3.67	6.53	249.64	12.24	0.41	0.82	1.22	0.41	35.08	4.49	44.87	0	13.87	5452.6	29.37	105.24
TCGA-DD-A4NR-01A	RNAseq	5462.93	2953.23	125.17	311.1	497.95	3985.86	492.51	388.2	1479.34	4832.56	46217.2	94.33	425.39	187.75	6002.6	32832.9	1.81	48.07	16976.5	0	2.72	0.91	0	1.81	3.63	181.4	92.97	3254.36	18.14	682.98	368.25	2.72	1.81	2.72	57.14	16.33	0.91	0.91	0	0	2.72	1.81	19.95	0	9.98	2639.4	36.28	78
TCGA-DD-A4NS-01A	RNAseq	13033.3	12219.2	3784.66	460.91	1674.5	5370.08	754.48	460.91	16576.9	6887.69	32832.8	23.08	236.23	134.52	65592.5	19770.5	28.67	5.77	13484.3	0	1.08	0.36	22	1.44	1.08	1128.11	492.65	5372.6	2.16	134.88	1145.42	1.08	2.89	1.08	38.41	19.48	0	0.36	0	0	9.38	5.05	10.1	0	2.89	1109	141.37	15.87
TCGA-DD-A4NV-01A	RNAseq	16613.7	9085.48	4085.79	410.8	1301.45	10033.5	966.05	316.03	8696.52	10524.7	40129.1	23.96	328.36	277.62	22109.8	9747.48	10.22	4.93	20670.6	0.7	0.7	1.06	3.88	1.41	0.7	475.27	422.25	4965.87	2.11	9.16	384.37	0.7	0.35	1.76	184.61	11.98	0.35	0.7	0.7	0.35	9.86	1.41	6.34	0.7	3.88	1422.64	60.25	19.02
TCGA-DD-A73A-01A	RNAseq	7314.68	4178.66	2085.44	301.77	354.45	6293.72	829.32	158.78	2617.37	15555.5	16540	10.2	530.47	218.98	3403.23	545.76	0.36	17.24	36823.3	0.73	1.46	0.24	0	0.73	1.46	96.38	236.83	5415.84	5.83	34.96	117.02	0.49	0.97	2.43	88.86	4.13	0.49	0.24	0.24	0	23.06	6.55	4.13	0.97	8.5	2975.22	41.51	221.9
TCGA-DD-A73B-01A	RNAseq	10159.7	2127.65	1410.78	611.68	295.29	9933.26	695.09	190.94	14513	17189.8	20846.1	8.37	552.05	345.03	2865.78	18295.8	0.33	14.4	19585.8	0.17	1	0.5	2.51	0	1.51	51.75	162.13	3504.26	2.18	7.37	111.05	0	0.17	1	132.9	3.35	0	0.17	0	1.84	21.61	5.02	9.55	0	7.7	2512.04	84.92	21.61
TCGA-DD-A73C-01A	RNAseq	17121.6	15378.2	6270.19	629.76	742.21	10653.3	886.88	383.27	16198.6	25295.4	21802.2	43.88	1023.66	456.64	11468.7	19434.8	2.57	33.6	17747.8	1.37	3.09	0.34	0	1.03	1.03	254.72	556.05	7494.4	5.83	21.6	267.4	0.34	1.03	1.71	203.12	51.77	1.37	0.69	0	0	29.14	7.2	4.46	1.37	17.14	2453.91	107.3	83.65
TCGA-DD-A73D-01A	RNAseq	8854.92	1263.28	3183.87	308.19	176.1	4229.86	628.79	61.55	36108.5	25668.9	18928.1	4.06	166.11	231.5	3077.45	31101	0.16	10.42	27198.7	0.33	0.33	0.11	0	0.11	0.33	53.32	420.43	3080.63	1.87	1.97	45.2	0	0.33	1.1	66.71	2.85	0.66	0.11	0	0.55	45.42	1.54	1.65	0.44	4.72	1001.6	12.62	37.08
TCGA-DD-A73E-01A	RNAseq	10880.7	3605.69	3857.65	298.57	586.17	7232.56	761.35	82.87	11066.9	9304.12	11482.5	28.64	415.56	184.02	4225.08	16550.8	0.61	6.7	8823.06	0	0.91	0	0	0	0.61	84.09	430.49	4124.54	1.83	1842.61	221.19	0.3	0.3	1.22	73.12	1.52	0.91	0	0	0.3	13.1	6.4	4.87	0.3	3.96	859.15	15.54	82.56
TCGA-DD-A73F-01A	RNAseq	4708.88	1890.02	1656.12	92.84	196.77	1052.58	261.35	130.98	6726.79	12430.8	15778.5	12.92	651.67	261.56	3586.1	19154.9	1.21	10.29	24017.5	0.61	3.43	0.2	0.61	0.2	2.02	61.55	276.59	2817.98	7.06	11.1	231.08	0.61	3.03	1.01	77.2	4.84	0.2	0	0.2	1.41	14.73	2.62	5.25	0	10.09	2147.54	32.69	61.96
TCGA-DD-A73G-01A	RNAseq	6540.62	5820.2	506.15	674.46	732.41	5151.8	401.32	285.77	3122.53	7954.73	20903.4	9.69	527.6	420.52	10041	32253	2.94	21.28	7834.25	0.69	5.02	1.04	19.89	0.35	2.25	311.02	141.33	4962.38	6.05	17.99	529.5	0.17	1.56	2.25	90.82	16.78	0.86	0	0.86	0.17	0.17	2.42	25.6	0.52	9.51	4629.9	43.25	28.89
TCGA-DD-AA3A-01A	RNAseq	6585.84	12890	431.71	442.46	2292.48	3271.78	526.31	339.26	1209.34	2284.74	10964.4	29.45	1137.96	90.3	31950.9	2021.59	3.33	22.57	396.45	2.36	1.29	1.29	5.16	4.3	0.86	986.39	85.03	3431.31	13.33	1.29	1764.89	6.02	1.07	1.07	109.11	22.57	0	0.64	0.86	0.21	0.21	6.23	22.57	1.07	6.66	2184.77	211.34	33.32
TCGA-DD-AAC8-01A	RNAseq	6581.27	2792.18	1198.84	474.36	500.87	4966.72	670.04	161.59	4094.07	4366.28	37667.8	5.68	157.01	171.69	6180.08	24785.2	0.32	16.25	24626.7	0.79	0.79	0.32	0	0.47	1.1	233.39	179.34	3975.24	0.47	926.31	81.43	1.89	1.58	2.21	41.74	80.16	0.16	0.47	0.32	0.63	8.21	1.42	4.42	0	3	1469.31	22.72	10.42
TCGA-DD-AAC9-01A	RNAseq	8981.09	7906.18	1847.48	249.04	965.64	5590.29	496.53	205.1	5973.77	8042.52	10528.2	4.76	205.8	140.19	9807.1	983.41	8.18	6.58	16528	0.28	1.82	0.14	15.53	0.28	0.7	273.38	224.83	2765.69	0.7	604.26	406.15	0.14	1.26	0.56	61.7	6.72	0.14	0.56	0	0.14	10.49	0.98	3.22	0	6.16	734.65	44.21	30.64
TCGA-DD-AACA-01A	RNAseq	9328.61	2275.09	2530.29	421.2	632.09	4709.9	704.84	111.25	12169.5	11046.8	16946.2	5.8	458.35	276.87	6707.26	3613.18	3.19	10.64	38896	0	0.58	0	0	0.19	1.16	183.42	239.81	6295.15	0.77	63.85	245.33	1.74	1.74	1.55	86.87	7.55	0.19	0	0.19	0	17.99	5.61	5.8	0.77	9.87	1434.63	22.83	31.54
TCGA-DD-AACB-01A	RNAseq	7132.03	4928.93	1220.89	352.6	2504.34	4978.57	574.46	218.25	2711.74	9564.22	51071.9	10.13	222.59	412.27	5237.59	21451	1.81	43.4	15528	1.45	0.72	0.9	1.63	0.36	0.18	919.64	114.1	3564.84	3.44	2737.59	4560.06	6.51	0.9	3.44	84.17	142.85	1.45	0.36	0.54	0.36	27.48	3.98	9.95	2.71	10.13	2948.25	18.81	199.44
TCGA-DD-AACC-01A	RNAseq	12593.8	9161.36	1523.18	517.72	961.24	10143.1	1058.13	430.63	5842.59	8039.79	27664.2	8.65	322.4	167.45	15194.7	5019.58	7.59	14.61	17269.4	0.58	1.73	0	4.04	0.96	2.11	326.24	218.68	5299.49	1.92	0.58	8759.56	1.54	2.11	2.69	93.24	20.19	0	0.19	0.19	0.58	6.34	2.31	8.65	0.58	6.92	1110.61	92.09	40.37
TCGA-DD-AACD-01A	RNAseq	7088.25	3365.51	674.23	368.05	998.31	6841.72	609.06	218.65	1264.23	3993.25	29621.8	17.12	332.25	308.71	8621.06	18567.8	2.14	25.09	53123	0.97	2.72	1.17	152.9	0.58	1.56	287.71	102.22	5230.45	4.09	1480.35	277.01	0	2.33	4.47	87.63	5.45	0.58	0.19	0.58	0.39	11.09	1.95	8.56	0.58	7.78	1811.83	53.3	21.2
TCGA-DD-AACE-01A	RNAseq	9374.17	6060.33	2312.8	598.64	890.8	3717.34	1330.95	150.62	29437.1	8245.23	44901.6	8.88	390.48	395.73	13975.1	11315.7	3.33	3.03	15484.4	0.61	1.62	1.01	0	0.4	1.62	391.29	569.57	7329.29	2.22	277.62	132.45	1.82	1.01	0.81	92.98	4.24	0	0.2	0.61	22.21	11.1	4.04	3.03	0.61	9.29	3178.36	27.66	33.92
TCGA-DD-AACF-01A	RNAseq	16315.9	14603.2	2605.19	559.53	592.97	9891.08	903.38	348.25	12650.9	14283.5	19731.9	71.69	1216.98	460.4	1846.6	18454.2	0.4	23.83	53308.4	0.4	0.6	0.2	0	1	0.6	111.75	238.01	7295.7	4.01	2.2	197.46	1	1.2	8.01	134.98	12.22	0.4	0.4	0.6	0	11.21	0.8	6.81	1.2	13.82	1342.35	28.84	28.64
TCGA-DD-AACG-01A	RNAseq	5439.85	1282.67	107.39	108.25	361.23	1171.69	163.96	85.57	2643.74	6203.75	56128.7	9.76	837.03	455.7	2671.02	14781.9	0.86	68.05	25183.1	4.02	6.32	0.29	0.86	2.58	1.15	126.06	34.74	2554.44	12.92	5.17	1166.09	2.3	0.86	3.16	149.6	20.39	0.57	0.57	1.44	0.29	31.87	5.74	10.91	1.72	18.95	3710.19	151.61	51.11
TCGA-DD-AACH-01A	RNAseq	15809.3	6900.55	6148.14	370.44	803.83	8066.71	613.56	161.36	2343.22	2725.37	19535	12.7	332.26	141.55	28437.5	6193.16	2.88	6.21	7609.74	0.63	0.36	0.36	1.26	0.72	0.9	151.81	256.31	2476.13	3.06	157.04	219.26	0.81	2.79	2.25	70.64	7.38	0.27	0.09	0.36	1.53	15.4	0.54	6.57	0.36	6.75	1500.77	20.71	39.26
TCGA-DD-AACI-01A	RNAseq	6527.9	3460.03	311.28	246.31	530.69	5295.64	506.48	167.03	907.08	2735.19	17166.9	13.87	192.23	143.82	4675.13	9273.12	4.67	10.48	13880	0.14	0.85	0	0.42	1.84	1.27	158.82	53.93	3145.07	1.13	50.96	124.85	0	0.99	4.25	46.08	4.11	0.42	0.28	0.28	0.99	1.7	0.57	6.51	0.85	3.96	900.57	13.02	11.04
TCGA-DD-AACJ-01A	RNAseq	4351.55	1432.34	690.83	175.28	273.84	2683.86	439.29	72.83	486.86	8800.82	10398.7	4.05	153.45	103.55	2186.95	15847.1	0.08	6.24	23683	0.94	1.09	0.31	0.31	0.16	0.16	74.85	101.91	3039.03	0.47	4.05	122.88	0.16	0	2.34	30.02	11.85	0.47	0.62	0.16	0.16	25.89	1.09	1.72	0.62	4.37	719.68	12.32	53.49
TCGA-DD-AACK-01A	RNAseq	6729.18	2075.47	782.16	85.64	493.9	1550.07	158.77	100.36	1285.71	6953.09	22904.6	5.7	335.91	297.45	3261.77	10455.7	0.79	25.01	25124.1	0.16	1.9	0.32	0	0.32	1.42	125.53	111.6	4660.51	3.48	21.69	66.49	0.95	0.79	3.17	103.53	14.56	0.47	0.16	0.79	16.78	12.03	2.53	3.64	0.16	6.97	1979.23	30.71	80.57
TCGA-DD-AACL-01A	RNAseq	3768.42	2220.57	594.41	280.82	629.92	2478.17	394.45	293.38	987.77	5426.18	77339.6	43.16	978.48	423.41	3745.93	41305.5	0.41	54.09	28446.2	4.64	5.74	0	41.52	4.92	7.1	318.51	108.04	5663.02	9.01	399.92	7872.39	3.28	3	4.64	155.43	40.43	0.27	0.27	1.37	4.64	6.01	8.74	32.78	3.28	23.49	8571.15	134.94	75.12
TCGA-DD-AACM-01A	RNAseq	11924	8116.11	1052.56	409.85	2146.08	8974.51	710.27	258.54	5458.02	4206.51	29652.4	5.71	398.99	193.93	14142.2	59222.4	11.5	9.39	17697.9	1.01	2.49	1.47	36.63	0.74	1.56	463.14	175.89	2788.42	4.33	3.31	1153.99	0.92	1.01	2.02	113.25	42.15	0.37	0.37	0.28	0.18	5.43	2.95	6.44	0.64	6.44	903	54.4	53.75
TCGA-DD-AACN-01A	RNAseq	19477.2	13250	5381.54	1136.41	1133.97	7647.31	871.56	263.22	9184.04	12721.9	38879.7	10.71	568.48	544.2	13336	50412.8	4.81	37.16	12649.3	3.25	0.41	0.95	4.61	0.14	0.95	438.02	345.47	6521.75	5.97	1.08	628.69	0.27	1.49	3.53	168.29	101.44	0.54	0.54	0.81	0.27	9.76	4.2	19.26	0.54	18.58	2758.44	51.26	16.95
TCGA-DD-AACO-01A	RNAseq	9808.29	7943.2	4298.83	465.38	459.68	3722.81	585.01	201.58	4547.95	10438.5	18832.3	15.78	563.1	202.23	8896.96	15576.1	1.64	28.7	17358.6	0.44	0.88	0.22	0.44	0.22	1.1	174.63	203.55	4317.24	3.72	1.75	303.02	0	1.97	2.85	123.25	12.71	0	0.66	0	1.31	12.71	3.29	7.67	0.22	8.98	750.87	176.38	35.71
TCGA-DD-AACP-01A	RNAseq	4965.91	2447.29	565.12	167.48	1140.69	2587.27	268.11	92.1	1396.79	3138.98	47230.7	7.66	1286.06	291.44	1978.1	19873.6	0.78	64.59	15592.2	5.57	2.61	0.87	1.22	3.83	2.61	350.46	80.17	2860.08	14.28	512.89	86.18	0	3.13	0.87	222.58	7.66	1.92	0.52	1.57	3.83	5.05	8.36	16.54	2.44	15.67	3630.81	63.2	66.85
TCGA-DD-AACQ-01A	RNAseq	9408.42	9387.86	1511.37	603.98	302.27	6919.25	1489.57	257.97	1499.4	11278.9	33619.9	10.54	814.51	241.31	3929.84	65453.6	1	14.53	35135.7	0.57	0.57	0.85	0.85	1.28	0.71	95.87	140.6	6063.71	13.11	0.85	148.15	0.43	1	2.99	71.15	1.14	0.71	0.14	0.57	1.28	19.52	2.71	5.98	2.71	11.68	1149.69	63.67	115.95
TCGA-DD-AACT-01A	RNAseq	7649.72	5341.38	1727.88	513.3	561.21	5025.17	614.94	193.44	5088.38	6305.78	24809.4	5.83	366.3	271.77	15092.6	1553.74	2.64	24.77	15030.7	0.18	4.01	2.19	2.91	0	1.64	214.94	264.76	4154.67	2	161.02	762.3	0.36	1.09	0.73	87.8	6.92	0.55	0	0.18	4.37	18.76	1.64	5.28	2.19	8.2	1240.81	49.18	32.06
TCGA-DD-AACU-01A	RNAseq	7419.44	6978.45	1071.43	204.74	726.14	2330.05	448.37	151.46	6120.3	4883.49	25845.2	8.22	355.25	262.76	11009.2	3563.69	4.19	19.45	40187.6	2.21	0.95	0.47	1.42	0.16	1.26	316.67	186.63	6135.31	11.22	3.64	626.86	3.32	0.79	2.85	59.84	3.64	0.63	0.16	0.32	0.16	9.8	0.79	9.17	0.32	13.91	1219.73	37.15	43.64
TCGA-DD-AACV-01A	RNAseq	20928.4	10035.3	8654.51	617.41	397.02	7961.15	1221.91	179.03	5077.63	10440.8	37062.4	8.1	564.01	332.02	3939.98	28519.6	0.66	37.64	29258.5	0.44	0.66	0.22	1.09	0.44	0.22	102.65	398.55	1953.57	8.32	653.96	105.49	7.44	1.53	3.72	187.02	1.31	0.66	0.88	0.22	4.81	22.76	3.94	1.75	0.44	9.85	1045.07	16.85	43.33
TCGA-DD-AACW-01A	RNAseq	16925	7512.7	8000.3	1825.72	374.5	11648.6	795.35	195.64	19377.8	11194.6	55740.3	17.39	959.22	489	2711.6	433.85	1.2	57.55	26190.3	7.99	3.6	0.6	23.58	0.6	1.6	84.73	359.01	4211.98	6.59	1.8	3766.74	0	0.4	1.6	263.79	7.19	1.8	1.4	0.8	3.4	6.99	10.39	22.38	0.4	35.37	4617.05	182.85	14.99
TCGA-DD-AACX-01A	RNAseq	5566.35	2471.83	1008.29	310.33	186.53	3389.81	593.61	113.02	3328.66	14880.8	9939.6	2.11	479.54	194.77	1474.73	11454.1	0.53	8.24	25910	0	4.01	0.42	1.06	0.21	2.32	39.29	207.98	2226.36	2.53	1604.86	79.64	0.21	3.17	1.48	65.38	42.04	0	0.21	0.63	0	40.56	1.27	3.59	0.42	9.51	3612.36	15.21	25.98
TCGA-DD-AACY-01A	RNAseq	17638.2	6539.88	3976.91	329.99	831.12	8401.63	721.44	182.87	1185.51	5271.44	14963	15.13	269.67	333.02	6205.72	13038.7	4.35	7.75	32929.3	0.57	0.57	0.19	0.19	1.13	0.57	231.28	176.91	4199.49	0.95	115.92	123.49	0	1.13	1.7	85.38	5.11	0.19	0.19	0.19	0.76	7	1.13	5.29	0.19	5.29	1146.93	19.67	19.48
TCGA-DD-AACZ-01A	RNAseq	3837.09	2533.66	156.4	266.86	315.9	3031	442.36	309.19	681.1	4952.99	46566.5	25.29	513.34	198.73	2722.84	12592.4	1.42	44.65	19520.6	1.03	5.16	0.52	0.77	3.61	3.36	91.62	40.13	6392.86	5.68	1254.83	363.13	5.94	2.58	3.1	123.24	19.36	1.29	2.58	2.06	1.55	1.03	2.84	12.39	2.06	13.42	2054.39	26.84	23.74
TCGA-DD-AACS-01A	RNAseq	9723.36	8090.42	862.64	747.58	362.36	5363.64	770.3	121.47	3408.61	7834.82	15818.3	6.99	660.92	359.44	4406.26	840.5	1.24	48.35	24444.7	0.15	0.29	0.44	0.15	0.58	0.44	145.06	91.83	6636.48	8.59	1.75	72.24	0.29	0.87	5.53	149.57	4.22	0.58	0.29	0.29	4.81	18.93	5.24	2.91	1.31	15.44	1713.04	15.73	34.81
TCGA-DD-AAD0-01A	RNAseq	19448.7	10322.5	4413.05	288.67	375.27	6459.78	646.98	128.98	25354.9	13806.1	13975.3	5.5	369.65	293.25	779.17	4843.19	0.11	23.71	20163.1	0.46	1.49	0.23	0.11	0.34	1.15	24.97	222.46	1587.9	0.92	375.27	28.64	0	0.92	0.69	134.83	1.26	0.23	0	0.23	0.23	36.31	2.06	3.67	0.11	6.87	1007.47	4.35	29.1
TCGA-DD-AAD1-01A	RNAseq	14283.4	11578	3993.39	549.64	1500.2	4565.22	552.85	364.11	9840.31	7006.5	37108.1	8.92	375.73	233.44	31821.3	66214.2	15.82	11.1	12313.3	4.36	1.76	1.04	15.04	0.93	0.31	876.83	358.25	4450	4.36	0.73	823.11	1.56	1.66	1.04	95.56	37.85	0.62	0.1	0.1	0.93	3.32	1.45	13.9	0.1	7.36	1377.52	62.64	9.75
TCGA-DD-AAD2-01A	RNAseq	6963.74	6078.78	1049.66	331.15	1161.45	3197.62	520.09	287.44	4965.27	4494.83	22971.6	7.05	234.47	171.22	18742.8	1791.33	8.06	17.52	18568.7	1.01	1.81	0.6	22.56	0.4	1.21	505.79	231.04	4854.49	1.41	4.43	1063.76	1.41	1.41	1.41	50.46	11.08	0.2	0	0.2	0.2	8.06	2.01	4.43	0	4.23	1434.99	58.62	21.55
TCGA-DD-AAD3-01A	RNAseq	16945.5	10498.7	5568.3	318.45	1293.1	6509.83	1075.46	256.26	6811.1	6369.96	28875.3	10.79	339.94	286.86	11618.1	589.47	6.39	12.58	26518.5	0.59	1.09	0.69	2.57	0.4	0.69	360.24	293.2	4758.91	4.65	537.58	639.57	0.4	1.39	2.48	136.8	6.93	0.3	0.2	0.69	3.86	9.8	2.48	5.35	0.69	7.53	1453.81	43.87	16.73
TCGA-DD-AAD5-01A	RNAseq	6909.6	3555.85	729.86	208.51	1529.75	2554.83	427.42	274.8	5079.85	7204.54	15418.3	13.35	601.62	167.06	13970.9	1641.06	0.47	28.26	3928.15	1.86	2.33	0.16	0.16	2.02	4.35	411.59	140.9	1582.69	6.06	332.72	106.97	9.16	2.17	1.4	124.83	29.34	0.16	0.31	0.47	0.31	4.04	2.17	13.04	0.62	5.74	1975.33	16.77	17.54
TCGA-DD-AAD6-01A	RNAseq	11580.8	2481.68	1243.16	430.87	329.02	9363.29	1226.8	102.1	928.19	8048.07	22006.7	9.04	549.59	305.33	1327.92	11418.8	0.49	9.77	24858.6	1.1	2.44	0	0.49	5.62	2.2	49.34	49.95	3021.13	6.11	20.52	111.5	3.3	0.98	1.95	82.93	1.59	0.12	0.37	0.61	0.49	22.35	5.25	2.2	1.47	3.91	2018.81	66.19	15.02
TCGA-DD-AAD8-01A	RNAseq	10407.5	5376.18	940.73	188.3	492.98	2797.8	326.15	219.27	2696.29	18705.1	22903.2	48.3	1111.39	356.36	3312.41	19000	1.23	13.65	25587.8	0.31	1.53	0.15	0	1.99	0.92	107.49	216.21	4468.88	5.98	320.48	244.11	0.61	0.61	3.68	146.74	23.46	0.46	0.46	0	7.36	22.23	2.3	5.21	0.31	10.89	577.32	60.88	125.74
TCGA-DD-AADA-01A	RNAseq	9925.2	5530.2	1201.64	732.61	568.97	4984.49	623.86	191.37	8569.81	6123.98	29497	10.71	328.15	170.68	8046.04	13806.4	2.94	34.63	13790.2	0.59	1.76	0.59	374.37	1.17	1.03	247.43	134.13	4823.72	3.23	1.91	759.02	1.32	0.44	4.11	93.85	7.04	0.44	0.29	0.29	0.44	3.67	2.2	10.42	0.59	9.39	1229.08	39.62	17.9
TCGA-DD-AADB-01A	RNAseq	9511.95	3646.48	1530.91	1563.47	771.32	11432.9	970.72	302.74	958.19	5998.87	31678.1	19.41	869.4	316.29	2581.11	5317.75	0.2	90.4	13953.8	9.51	7.28	0.61	0.2	1.42	1.82	145	103.95	3519.89	9.3	1043.93	124.37	0.61	1.01	2.02	348.85	66.54	0.81	0.4	1.21	0.81	2.83	7.28	37.82	16.99	30.34	7753.05	125.99	35.19
TCGA-DD-AADC-01A	RNAseq	7885.97	5782.65	897.06	546.12	1976.28	5079.7	476.33	242.7	4698.81	5243.45	41699.5	17.98	669.04	318.27	47246.2	13048.7	5.11	103.95	29074.8	0.49	1.65	0.33	7.59	2.14	2.8	716.4	137.6	6029.97	30.03	297.65	657.16	0.33	1.98	2.64	145.61	56.43	0.49	0.66	0.33	0.66	24.42	4.45	14.35	1.15	9.07	3228.24	85.3	28.71
TCGA-DD-AADD-01A	RNAseq	8948.39	2150.86	786.29	172.04	861.52	3431.53	364.04	103.36	9861.04	6896.91	51190	5.89	623.41	785.97	2966.92	5852.72	0.33	60.51	60514.2	0.65	0.98	0.65	0.98	1.96	1.64	513.51	105.81	4303.03	9.49	2729.13	11860.1	3.27	1.31	1.64	154.22	20.93	1.31	0.33	1.64	0.65	18.32	6.87	2.94	0.98	12.43	2142.03	16.68	87.66
TCGA-DD-AADE-01A	RNAseq	10180	6061.08	3120.96	404.42	816.6	7018.49	595.84	172.86	8170.56	9859.34	25038.1	5.18	235.01	225.3	6922.57	29212.1	2.7	23.95	32492.5	0.86	4.53	0.43	0.86	1.51	1.08	296.51	346.58	3886.63	3.24	3.02	176.74	0.43	1.08	1.08	108.87	127.11	0.43	0	0	0.43	19.64	1.29	6.04	2.37	7.12	2459.3	39.49	79.42
TCGA-DD-AADF-01A	RNAseq	5237.36	1308.74	1587.37	77.54	190.61	1167.37	197.91	62.8	15676.5	11278.8	20227.9	6.34	358.07	545.83	1706.14	9094.13	0.48	19.51	24539.3	0.48	0.95	0.32	0	7.14	0.48	41.23	324.45	2671.56	2.06	3.33	93.88	1.27	1.27	1.59	130.51	2.06	0.16	0.32	0	0.48	7.29	2.22	5.23	0.16	5.71	1574.2	28.39	45.67
TCGA-DD-AADG-01A	RNAseq	14150.8	4251.22	7209.05	270.82	734.75	5608.2	573.03	112.8	62635.8	12124	27426.9	2.22	285.22	287.25	8456.83	17860.5	3.97	2.03	38510.9	0.37	1.29	0	0.37	1.11	1.66	220.79	614.11	5730.87	0.55	2190.59	173.53	2.22	0.18	0.92	88.52	42.09	0.18	0.55	0.37	2.4	31.2	4.98	2.4	0.18	5.91	1627.9	34.34	37.66
TCGA-DD-AADI-01A	RNAseq	12793	10452.1	1008.59	972.28	1462.56	8244.4	806.2	301.27	3515.4	8805.86	60080.4	7.64	426.43	422.13	20322.2	3172.09	5.25	28.03	16964.1	1.75	0.8	0.16	290.12	0.64	1.59	467.03	171.89	5207.58	3.82	0.96	795.85	0.32	0.96	1.11	118.95	25.8	0.8	0.8	0.64	0.64	5.57	2.71	10.83	0.32	10.19	3093.59	38.69	19.43
TCGA-DD-AADJ-01A	RNAseq	6473.4	2135.45	2049.1	137.66	301.37	1578.34	231.66	64.23	5632.47	5430.48	79477.3	20.76	561.82	522.07	3010	77817.7	0.98	81.07	21626.1	4.5	3.72	0.98	0	0	1.37	93.02	278.66	4047.47	5.29	1709.34	62.08	2.94	0.98	0.98	144.62	12.34	0.2	0.39	0.2	1.37	5.48	0.78	30.94	0.78	15.47	4376.06	33.68	14.69
TCGA-DD-AADK-01A	RNAseq	11900.7	8030.43	3223.05	334.77	1500.42	4939.34	586.17	278.04	8820.33	6237.38	25424.3	11.6	278.59	282.57	19687.7	4637.73	7.98	22.66	19147.1	0.54	0.36	0.36	30.27	0.73	1.45	513.31	304.69	4319.09	1.27	6.16	792.62	0.54	2.18	1.81	115.91	10.51	0	0.91	0.36	0.18	7.43	2.36	8.34	0.18	5.26	1577.99	57.28	34.26
TCGA-DD-AADL-01A	RNAseq	10384.1	11387.3	3001.42	481.71	476.67	4955.19	1002.42	194.7	11232.7	7903.15	23465.8	3.71	644.05	217.51	6849.01	3226.09	1.33	16.71	32130.1	0	0.53	0	0.27	0.8	1.06	164.73	316.72	8321.47	4.51	1.86	112.47	2.39	2.12	1.33	203.59	23.08	0	0.53	0.27	0.27	6.63	6.1	3.18	0.8	11.94	1603.76	47.75	23.61
TCGA-DD-AADM-01A	RNAseq	13105.8	5727.3	4080.13	298.22	873.56	6241.72	534.62	168.58	2814.89	4351.49	18742.8	4.54	292.38	202.98	7268.04	13157.9	4.3	12.82	22526.6	0.16	0.32	0.32	2.43	0.49	0.32	259.6	212.87	3067.84	1.14	141.32	335.7	1.46	1.14	1.46	70.34	3.73	0.49	0.65	0.16	0	9.9	0.32	3.73	0.16	6.17	1104.77	35.53	35.37
TCGA-DD-AADN-01A	RNAseq	2867.37	1046.1	434.53	88.01	118.92	1237.67	193.62	100.09	44.41	3178.1	55160.6	16.78	892.39	400.55	921.24	7612.7	0.1	110.93	28068.2	16.58	5.73	5.53	0	1.23	2.25	41.96	71.84	1036.07	15.56	2516.28	48.92	13.1	0.2	2.46	83.2	2.66	0.2	0.2	0.61	0	0.41	0.82	16.17	1.02	17.81	4463.15	17.19	272.42
TCGA-DD-AADO-01A	RNAseq	4310.52	6319.15	446.06	664.82	200.23	3325.82	419.53	161.53	721.33	6489.58	41240.7	6.18	723.14	279.45	2026.25	6953.99	0.27	124.28	13126.7	4.18	6	2.18	12.17	0.18	3.45	53.6	39.7	1827.66	9.45	17.81	131.91	6.72	1.64	2.18	163.16	52.87	1.64	0.36	1.45	1.45	0.18	3.82	17.62	0.55	20.89	4594.32	23.62	22.89
TCGA-DD-AADP-01A	RNAseq	13579.1	11414	1438.95	579.26	902.15	8756.74	1098.49	301.91	4158.73	7464.2	30697.3	11.39	590.32	218.3	11546.4	4472.03	5.21	23.42	34267.7	0.33	1.14	0.16	28.14	0.65	1.3	375.43	178.53	5355.14	1.79	2.28	487.67	0.16	1.95	1.46	110.21	8.3	0	0.81	0.33	1.46	6.18	4.07	6.02	2.6	5.53	1498.65	96.79	28.95
TCGA-DD-AADQ-01A	RNAseq	6107.42	1872.85	883.26	320.47	237.41	5862.13	474.06	221.45	3265.22	3271.93	27283.1	4.47	240.24	188.05	1666.46	13350.3	0.52	20.88	17785.1	1.19	1.79	1.49	0.75	1.64	0.75	45.93	96.56	2316.94	1.34	1032.24	206.69	1.04	0	0.75	57.71	3.43	0.15	0.15	0	0.75	5.37	1.34	4.03	0	1.94	1476.33	26.54	56.67
TCGA-DD-AADR-01A	RNAseq	7352.85	4180.45	2111.06	291.35	445.68	3616.23	497.62	145.24	4208.03	5370.06	13248.2	9.98	442.46	197.46	5280.13	19049.1	1.91	39.02	32621.8	1.17	1.17	0.29	0	1.17	1.17	155.8	171.5	4386.13	7.34	7.04	100.34	2.93	1.17	0.88	160.49	4.4	0.29	0	0	0.59	6.16	1.47	10.56	0.59	8.8	1274.85	43.13	48.41
TCGA-DD-AADS-01A	RNAseq	11444.8	3533.89	8049.71	243.61	344.08	7272.51	705.82	161.85	13858.4	11835.3	19536.5	6.71	329.89	367.42	2241.66	8260.96	0.19	10.96	48565.5	0.39	0.39	0	0.26	0.77	0.9	75.32	540.17	2674.08	1.29	357.88	72.99	0.39	0.9	1.42	263.28	2.06	0.26	0	0.39	0	15.09	0.39	2.06	1.03	2.45	1165.2	32.5	13.93
TCGA-DD-AADU-01A	RNAseq	6655.99	3412.52	1602.88	303.23	475.43	4991.36	835.53	135.43	2062.6	7427.89	31909.6	5.03	335.6	559.64	4466.76	4626.07	1.57	11.63	53834.6	0.31	1.57	0.94	0.94	3.77	1.26	96.15	192.62	6489.76	0.31	208.33	180.68	0.63	0.63	2.51	92.85	31.74	0.94	0.63	0	0.63	14.45	0.94	5.34	0	3.46	944.26	32.68	18.23
TCGA-DD-AADV-01A	RNAseq	9188.08	7232.53	3751.68	230.97	786.76	3036.45	706.65	184.53	17674.9	10184.2	18267.5	9.57	609.4	223.79	13109.1	4927.04	3.59	25.11	23606.3	0	0.2	0.4	5.38	0.2	0.8	444.6	586.49	5915.88	7.77	238.14	341.37	7.37	2.99	3.99	67.76	5.38	0.4	0.2	0.2	4.18	14.55	1.99	5.38	0	8.17	1587.08	77.92	41.25
TCGA-DD-AADW-01A	RNAseq	24518.1	15506.9	2710.74	934.05	1381.69	12917.5	1173.4	363.57	11525.3	6223.64	43366.2	20.21	704.81	310.56	10985	6446.71	6.86	14.97	8501.65	1.37	1.5	0.37	2	0.5	1.12	444.26	217.95	5535.85	5.74	2.12	454.24	3.37	1.37	2.25	111.32	40.66	0.37	0.25	0.25	1.12	6.61	9.48	21.33	0.37	12.85	2652.87	50.14	30.18
TCGA-DD-AADY-01A	RNAseq	10091.7	18887.8	682.48	412.21	694.86	4368.27	609.38	483.28	10454	15015.2	21995.4	17.06	660.55	369.16	27439	7953.56	2.94	12.79	45740.7	0.41	0.2	1.22	152.5	0.61	0.61	293.82	180.92	8177.73	38.17	0.41	192.09	0.2	0.2	2.23	89.45	20.51	0.61	0.41	0.61	1.02	7.72	0.41	22.95	0	8.73	1378.15	13.6	45.89
TCGA-DD-AAE0-01A	RNAseq	15122.6	12477	2473.57	909.25	3389.88	7051.24	709.69	281.96	3354.67	3134.63	47803.4	7.8	572.94	229.47	14948	26233.9	6.6	20.9	2887.09	1.77	1.3	0.65	10.22	1.21	0.74	923.56	221.44	3560.46	8.27	1.3	917.89	2.23	1.77	2.79	105.07	17.19	0.65	0.09	0.46	0.56	0.56	4.27	18.67	0.56	17.19	2388.47	190.92	38.83
TCGA-DD-AAE1-01A	RNAseq	3891.25	1101.07	433.11	58.28	255.27	854.58	64.93	54.95	975.81	5310.33	117506	10.13	436.44	737.16	11395.7	31654.2	0.24	63.5	37905.9	4.43	5.86	0.95	0.16	1.11	0.48	77.28	172.93	3559.75	4.91	2224.31	4355.83	1.74	0.32	0.95	111.64	4.28	0.63	0.32	0.79	0.32	4.59	2.53	14.57	0.16	9.18	2218.77	8.87	24.55
TCGA-DD-AAE2-01A	RNAseq	17050	10203.2	5701.59	304.56	923.02	6636.97	863.79	243.49	8695.27	21193.5	13077.1	7.86	364.75	314.08	6162.53	426.96	2.32	2.01	11442.3	0.17	0.87	0.52	1.05	0.44	0.79	207.14	292.37	5366.98	3.15	479.38	211.25	0.7	1.83	1.31	108.46	7.34	0.17	0.7	0.26	13.63	14.94	1.57	4.02	0.7	6.99	1840.97	62.9	72.43
TCGA-DD-AAE3-01A	RNAseq	9918.57	5288.24	5286.74	229.59	709.42	5265.15	662.3	188.29	7859.71	11287.8	27419.9	5.63	313.69	245.17	6804.13	8137.73	2.63	11.83	44197.6	0.75	0.38	0.94	0.19	0.56	0.38	139.67	190.45	7521.24	0.56	1205.2	173.08	0.19	0.19	1.88	39.42	3	0.19	1.13	0.38	3.94	9.95	2.44	3	0	2.82	669.43	31.73	28.91
TCGA-DD-AAE4-01A	RNAseq	8271.91	8910.43	4353.41	321.87	514.56	3492.87	682.04	249.64	8120.03	18627.8	13176	12.3	360.97	153.59	7908.1	2341.02	3.67	9.92	20482.4	0	0.4	0.4	0	0.2	0.79	194.47	502.75	6507.1	1.59	36.31	230.59	1.19	0.6	2.78	55.56	9.33	0.4	0.79	0.6	1.59	25	4.76	3.77	0.4	8.14	1757.8	36.12	39.29
TCGA-DD-AAE6-01A	RNAseq	11125.9	6341.76	758.1	501.13	378.78	8113.11	941.45	107.33	4366.74	8035.72	15615.4	15.75	421.27	241.04	2045.36	41482.3	0.73	19.42	37373.6	0.55	0.55	0.18	1.1	0.55	0.37	61.18	117.59	3385.73	7.51	1579.58	31173.8	2.38	0.73	0.92	56.51	22.9	0.73	0	0.73	9.89	37.73	4.58	3.66	0.73	6.78	2311.12	23.99	37.55
TCGA-DD-AAE7-01A	RNAseq	11024.9	7546.47	6138.09	481.65	671.97	4932.1	489.55	187.76	6220.31	10305.6	15293	5.53	236.57	136.17	9322.46	1812.55	4.84	10.47	30814	1.58	1.19	0.59	4.94	0.4	6.92	262.47	351.7	4272.97	2.17	193.29	310.29	0.59	1.78	1.98	117	27.47	0.4	0	0.4	0.2	31.03	7.31	2.77	0.79	13.04	1098.68	75.89	71.74
TCGA-DD-AAE8-01A	RNAseq	11952.6	9745.18	2688.95	291.69	1120.67	7368.36	968.67	280.91	11097.8	6612.66	31540.8	16.11	372.02	290.15	9229.69	1596.12	5.04	30.69	24288.5	0.59	0.83	0.47	6.75	0.83	0.83	291.22	289.38	3840.42	12.56	3.79	762.63	3.44	0.83	2.84	117.11	14.34	0	0.71	0.24	0.83	15.64	1.66	6.87	1.18	9.24	1677.16	61.37	58.29
TCGA-DD-AAE9-01A	RNAseq	6484.03	1409.45	2174	291.98	430.35	4694.05	694.86	123.89	2022.14	4288.3	28879.8	5.49	245.27	616.93	5021.38	28756	1.37	14.74	32989.9	0.25	1.5	0.25	0.25	1.25	1.75	113.4	281.37	6360.89	0.25	1167.43	287.49	3.5	2.25	7.24	72.56	42.96	0	0.75	0.25	0.25	8.99	5.99	3.5	0.5	4.25	2156.76	25.48	23.73
TCGA-DD-AAEA-01A	RNAseq	12241	10486.8	7187.25	537.11	498.4	4416.99	716.39	351.62	14896.1	11942.5	25856.9	14.24	728.44	325.88	7627.78	11532.1	3.65	8.58	18134.6	2.56	4.75	0.73	1.46	0.37	1.1	185.67	387.86	4748.72	12.05	4.38	216.71	0.91	0.55	2.01	279.33	7.85	0.91	0.18	0.91	0.91	21.36	2.01	14.24	0.37	14.24	3189.97	20.26	27.38
TCGA-DD-AAEB-01A	RNAseq	16591.2	6089.75	8166.65	257.8	746.25	6563.18	632.3	141.82	24017.6	17455.5	16495.5	11.32	398.89	337.63	5366.29	36029.6	1.38	3.92	31397.3	0.73	1.02	0	0	0.73	1.02	165.48	624.61	5534.23	0.87	1493.51	268.97	0.15	1.16	1.31	125.49	5.81	0.44	0.15	0	5.08	20.76	2.03	3.63	0.29	4.5	1192.75	34.84	41.95
TCGA-DD-AAED-01A	RNAseq	8996.85	11490.6	1493.77	368.73	283.02	5038.51	973.44	188.17	1320.45	8331.07	22258.7	4.57	787.55	255.98	1585.95	1990.11	1.52	10.48	80613	1.52	1.33	0.57	1.52	4.38	3.62	64.38	130.37	2731	8	21.9	141.51	0	0.38	1.14	71.61	23.81	0.57	0.76	0.38	0.38	3.43	4.19	8.57	1.52	12.76	1768.41	16.57	31.81
TCGA-DD-AAEE-01A	RNAseq	5226.12	3247.46	1020.81	347.83	608.41	3121.29	679.4	171.51	20450.2	7743.24	24981.1	5.95	431.18	254.17	9371.67	79.69	1.26	7.33	52516.5	1.6	1.37	0	0.69	2.29	0.69	207	222.69	12479.7	1.6	5.72	229.44	1.6	1.6	2.06	51.18	10.3	0.23	0.46	0.23	0	18.09	2.98	6.87	0.46	3.89	1497.33	40.07	7.79
TCGA-DD-AAEG-01A	RNAseq	9387.33	7049.85	1126.81	396.94	1016.19	6282.3	941.91	187.57	4610.79	7357.17	17275.5	27.66	248.55	273.37	16954.7	10031.6	6.29	13.83	14759	0.35	1.42	0.53	10.81	1.42	1.42	478.67	144.4	5154.87	3.19	4.25	214.34	0.53	1.95	1.95	44.68	5.85	0	0.53	0.71	17.02	6.74	1.06	5.14	0.18	7.98	1487.05	35.81	15.42
TCGA-DD-AAEH-01A	RNAseq	17421.3	8393.75	12196.1	412.14	606.02	7849.91	1032.4	226.73	8046.19	13385.6	31333.5	6.77	324.86	293.14	7135.04	4678.25	3.67	6.2	26841.1	0.28	0.42	0.14	1.13	0.56	0.85	174.56	355.11	4555.16	2.82	1.41	176.81	0.14	1.55	3.1	94.12	6.63	0.85	0.71	0.42	1.97	11	3.53	3.24	1.13	8.32	1489.25	34.12	33.7
TCGA-DD-AAEI-01A	RNAseq	6606.25	1571.81	5403.8	139.01	324.45	1485	251.46	94.73	6179.64	6585.01	26579.5	6.98	618.31	462.39	3759.53	1434.14	1.21	27.64	65916.4	2.15	3.76	0.54	0	1.07	4.29	100.64	354.38	4820.64	4.56	1.34	61.46	0.81	0.54	2.68	161.96	3.22	0.54	0	0.54	4.83	9.12	3.22	6.17	1.34	11.27	2839.03	35.42	88.83
TCGA-DD-AAEK-01A	RNAseq	16773	8847.55	10937.4	314.26	956.22	6140.84	854.01	273.77	16181	7954.63	34118.3	8.96	280.58	437.04	7103.86	4095.83	10.79	20.41	24263.4	0.83	2.16	0.33	10.45	0.17	1.16	312.77	587.54	4586.3	1.83	324.55	1457.97	0.5	1.33	1.33	112.83	39.66	0.33	0.33	0.17	0.83	15.43	2.16	6.64	0.66	11.28	1853.7	30.03	21.57
TCGA-DD-AAVP-01A	RNAseq	11009.8	4961.45	6672.21	319.08	727.95	4961.73	520.99	131.93	7390.74	6218.39	17213.6	4.5	234.78	241.67	5751.92	815.2	2.04	4.5	14419.5	0.56	2.25	0.14	7.73	0.42	0.98	225.37	336.15	8680.98	0.7	2.11	146.4	0.14	1.69	3.79	83.32	83.6	0	0.42	0.84	0.14	10.4	3.37	6.88	0.14	5.06	2031.39	24.31	16.58
TCGA-DD-AAVQ-01A	RNAseq	7437.8	6695.89	955.83	837.32	625.14	4187	923.76	391.48	5304.32	7796.13	58001.4	14.36	648.91	534.06	15761.5	74715.6	4.8	21.98	15778.7	3.66	3.76	0.89	9.41	1.29	1.09	287.03	162.47	7106.78	7.92	1.98	338.81	1.29	0.89	3.66	124.36	37.13	0.5	0.4	0.3	0.2	18.61	7.62	23.66	0.59	13.56	2812.85	47.43	40.79
TCGA-DD-AAVR-01A	RNAseq	17322.1	10797.1	2784.7	406.3	1848.73	6590.55	765.6	319.21	4499.5	10668.6	18894.8	14.91	323.43	189.08	14683.2	7202.04	5.98	10.13	14022.7	0.56	0.84	0.14	28.84	0.56	1.41	505.34	186.62	9911.75	1.41	2.25	573.01	0.56	1.13	1.83	58.38	13.36	0.7	0.56	0.28	0	5.91	1.69	8.44	0	7.74	822.86	61.9	25.89
TCGA-DD-AAVS-01A	RNAseq	10909.3	8583.89	1642.22	976.79	841.46	8031.78	724.29	195.1	11404.2	7797.9	53531.8	10.27	545.51	357.01	8705.83	2705.93	3.76	21.09	18086.3	2.93	0.37	0.55	114.97	0.55	1.1	232.14	152.38	6476.66	5.13	2.2	5793.99	8.07	0.92	1.1	119.65	25.12	0.18	0	0.18	0	7.52	5.68	13.57	1.65	8.98	2312.61	22.55	11.19
TCGA-DD-AAVU-01A	RNAseq	9009.69	2243.63	4356.11	293.61	275.07	7009.41	771.49	104.87	4024.14	6276.68	25794.4	5.4	430.26	350.97	994.01	5883.96	0.88	17.36	17854.5	0.23	1.41	0.23	0.12	0.82	0.7	35.54	207.74	2065.44	3.28	1.41	299.59	0.7	0.12	1.41	127.27	1.17	0.23	0.47	0.35	0.59	15.84	7.62	5.04	2.46	9.74	1760.69	34.6	28.86
TCGA-DD-AAVV-01A	RNAseq	12306	5597.87	1575.3	489.75	1017.01	7003.9	648.92	257.26	7042.15	5025.55	23260.4	10.35	246.42	215.28	14788.5	61047.7	9.35	15.12	6495.3	0.5	2.59	0	12.73	0.4	0.8	405.79	149.87	6973.51	2.69	122.26	359.03	1.19	1.19	5.27	68.94	10.15	0.3	0.1	0.2	1.09	9.55	0.99	11.24	0.7	6.67	1598.48	31.34	23.78
TCGA-DD-AAVW-01A	RNAseq	10854.4	9309.49	2703.57	364.08	1360.24	3695.66	654.01	232.07	18033.3	4270.09	20117.8	12.95	337.35	247.94	16257.8	517.19	6.58	22.35	41648.5	1.04	1.04	0.84	68.3	0.21	1.88	550.82	243.35	6568.74	4.18	1.67	1708.24	1.04	1.88	2.3	74.88	27.78	0.63	0	0.42	0.42	2.72	3.34	8.15	0.42	10.65	1756.7	44.91	23.19
TCGA-DD-AAVX-01A	RNAseq	8129.81	4443.4	956.75	206.43	615.03	5185.19	621.42	197.9	8053.7	6891	18898.1	5.81	270.2	249.46	7177	8157.79	2.42	10.47	24620.3	0	0.97	0.19	0.19	0.78	0.58	192.86	145.96	3971.03	5.62	0.78	474.69	0	0.78	0.97	80.92	3.68	0.39	0.58	0.19	0.19	15.31	0.78	2.33	0.78	3.68	1059.68	83.15	62.61
TCGA-DD-AAVY-01A	RNAseq	16502.2	10598.3	9251.9	297.26	249.12	5146.43	792.27	106.21	13201.8	9235.49	31118.3	3.89	269.85	418.37	2806.85	9391.14	0.43	9.07	42897.4	0.43	0.65	0.22	4.97	2.37	0	49.22	327.92	3065.26	1.08	53.32	42.53	0.22	2.16	4.32	53.65	3.67	0.22	1.08	0.22	1.3	30.87	2.81	0.86	0	5.83	1279.73	24.39	45.77
TCGA-DD-AAVZ-01A	RNAseq	14962.7	8797.24	5182	460.29	976.56	8655.52	949.22	224.26	12083.1	8336.17	33438.7	10.68	538.08	566.53	4581.59	11913.5	4.51	64.63	22615.9	4.42	10.13	1.47	17.58	0.18	0.74	210.54	273.97	2909.8	4.79	1.47	1468.25	1.2	0.18	0.46	200.92	25.78	0.46	0.18	0.37	0.92	15.93	1.1	15.28	0.28	20.81	2271.09	30.1	19.52
TCGA-DD-AAW0-01A	RNAseq	10702.9	12124.1	1591.94	354.01	1321.09	4904.35	696.93	255.25	17410.3	7463.36	23382.2	7.87	404.45	361.32	14662.3	1538.27	10.33	22.76	17087.9	0.7	3.23	0.14	28.8	0.56	0.42	414.42	226.25	4608.64	2.25	1.97	857.5	0.42	2.67	2.53	98.48	24.3	0.28	0	0	0.42	14.89	0.84	5.2	1.4	7.59	2333.68	61.53	15.73
TCGA-DD-AAW1-01A	RNAseq	9613.13	4245.04	6705.27	180.29	280.98	3989.95	590.72	138.89	12456.5	10263.9	22784.3	3.84	238.14	465.58	4035.5	4846.95	0.96	13.11	40567.1	0.8	3.36	0.32	0.16	0.8	0.8	91.26	431.06	3202.96	2.88	2827.52	69.84	0	0.96	4.32	93.34	82.31	0	0.32	0.32	0.32	15.82	0.48	10.23	0.16	6.55	1144.85	21.9	19.02
TCGA-DD-AAW2-01A	RNAseq	15401.1	3539.12	5952.29	516.63	815.58	9526.12	1228.94	133.32	26622.4	9454.73	36013.5	6.21	313.76	381.2	6363.11	16146.6	1.48	6.63	27847.6	0.71	0.71	0.56	34	1.27	0.56	215.57	446.87	7340.65	1.55	4.23	180.3	0.28	1.69	2.96	82.67	23	0.14	0.99	0	3.81	18.34	4.51	3.67	0.42	7.48	914.48	25.54	25.82
TCGA-DD-AAW3-01A	RNAseq	16577.9	6917.38	7151.5	388.82	884.07	6162.33	733.79	120.9	14167.8	10059.6	24936.3	9.15	350.44	272.94	8015.05	6441.77	3.25	3.4	40587.4	0.59	0.44	0.15	2.21	1.18	1.33	311.32	451.85	4845.16	1.18	469.12	288.29	0	1.92	1.77	67.24	24.95	0.15	0.3	0.15	3.54	18.3	2.95	1.62	1.03	5.31	1576.23	29.67	15.79
TCGA-ED-A459-01A	RNAseq	2799.23	2438.37	371.05	544.5	346.5	2366.74	601.24	276.47	545.3	2407.59	41013.9	18.51	618.95	208.46	6645.06	21654.4	1.21	39.84	7442.69	1.61	3.62	1.21	0.4	2.01	2.82	278.49	72.24	5441.77	14.09	1.21	610.5	1.21	1.21	6.04	52.72	35.82	0	0.8	2.01	0.4	6.44	9.26	34.61	0	18.51	3417.91	69.22	30.59
TCGA-ED-A4XI-01A	RNAseq	5903.92	8947.62	1636.89	566.97	743.57	2177.35	675.41	358.36	4822.88	4780.88	32071.4	17.9	249.92	192.43	48605.4	14445.9	6.88	15.49	25660.4	0.69	0.69	0	20.65	3.1	1.03	1066.13	357.15	9293.59	4.82	4.13	703.29	0.69	0.34	1.38	42.86	23.06	0	1.03	0	0	23.06	3.44	12.39	0.34	5.85	1395.23	108.44	27.2
TCGA-ED-A5KG-01A	RNAseq	7464.22	9097.23	647.94	570.74	704.3	4942.01	1126.3	794.5	10218.8	12519.5	34107.6	33.12	393.82	186.19	21462	82474.3	1.38	15.17	3989.26	1.2	1.57	0.72	78.4	1.81	0.48	574.95	267.6	5444.58	11.56	4.58	32.64	0.48	1.57	2.65	83.82	31.92	0.24	2.17	0.48	1.2	1.45	4.58	37.21	0.24	7.71	1853.84	67.08	13.73
TCGA-ED-A627-01A	RNAseq	14885.4	10891.6	2864.39	386.53	1857.1	7391.99	860.18	541.04	6036.81	6497.26	33899.1	33.57	237.69	129.58	40343.1	7792.22	10.86	6.17	8386.57	0.74	1.23	0.49	18.76	0.49	0.99	748.37	313.1	4558.34	0.74	8.15	995.69	0.99	3.21	1.48	40.6	20.24	0.25	0.25	0	0	6.91	2.47	7.65	0.99	4.69	1351.11	141.18	15.55
TCGA-ED-A66X-01A	RNAseq	8946.81	5545.26	501.22	503.85	2581.51	6153.03	522.99	359.58	4437.92	2246.01	41799.4	36.07	244.34	188.04	30502.4	1810.67	19.46	43.55	5311.25	4.62	3.08	1.76	5.5	1.32	0.88	781.84	224.33	3418.78	10.56	0.22	8013.51	3.08	0.88	0.44	45.31	28.81	0.88	0	0.44	0.44	3.52	3.96	20.67	0.66	7.26	4378.76	58.06	13.86
TCGA-ED-A66Y-01A	RNAseq	9706.33	5973.04	224.53	1830.37	730.04	8856.38	535.69	366.61	329.8	4722.41	94890.4	59.88	634.33	526.12	5362.02	8351.36	5.64	89.81	18.9	16.2	6.63	13.5	2.45	0.49	0.74	321.95	22.09	2049.01	10.06	1905.7	162.69	5.15	0.25	1.47	77.18	36.81	0.49	0.74	0.25	0.98	0.25	6.38	67.73	0	19.39	2941.49	55.7	19.88
TCGA-ED-A7PX-01A	RNAseq	4298.35	3567.73	364.08	225.82	981.75	2587.85	331.31	278.98	4461.37	3728.47	21616.2	14.2	372.82	117.78	26348.8	7717.27	8.83	4.37	1935.37	0.36	1.73	0.55	20.48	3.09	0.73	603.28	194.65	3742.13	13.2	2.28	769.49	3.37	1.09	0.73	54.52	16.75	0.09	0.27	0.55	0	0	3.28	12.38	5.46	3.91	1562.73	63.62	12.29
TCGA-ED-A7PY-01A	RNAseq	10551.4	10265.8	706.3	1105.36	611.69	7894.8	669.81	160.53	7832.9	16399.4	53655.3	14.09	1026.1	623.01	9737.16	751.33	2.26	35.98	28884.9	2.26	3.27	0.75	1133.8	1.51	2.01	225.2	180.03	6711.69	9.56	0	285.08	0	1.76	0.75	146.44	16.86	2.01	1.01	0.25	0	14.09	5.28	25.41	2.77	11.83	4067.93	27.68	20.38
TCGA-ED-A7PZ-01A	RNAseq	7947.33	967.44	518.11	74.73	3280.97	2623.09	240.77	75.67	6337.75	7691.82	35054.1	22.51	648.5	465.58	3471.08	13207.4	5.16	74.73	20318.1	2.5	2.81	0.94	0.31	4.69	0.94	738.87	161.03	2968.29	33.14	0.31	1207.89	2.81	0.63	1.88	67.38	30.96	0.94	1.56	1.25	3.13	35.02	2.81	9.38	3.44	10.94	6883.07	15.01	60.35
TCGA-ED-A7XO-01A	RNAseq	7670.44	6439.89	5245.87	408.07	473.93	2545.92	686.8	297.43	14091.1	23619.7	21783.9	34.13	560.9	178.9	44157.4	8856.05	7.63	17.5	26045.7	0.17	1.37	0.17	32.76	3.26	0.69	504.47	524.96	11007.7	1.37	409.78	1047.87	0.51	4.29	1.37	46.91	16.47	0.17	0.34	0.34	2.74	13.72	7.89	6.86	0.69	6.35	1346.16	194.34	35.68
TCGA-ED-A7XP-01A	RNAseq	3061.61	2590.35	666.95	293.8	485	1850.88	409.24	156.31	2785.13	7796.1	22220.1	6.5	440.36	270.72	11448.2	7621.07	1.62	13.85	21229.8	1.2	1.37	0.51	29.59	2.05	2.22	406.16	128.09	4885.02	3.25	1773.59	280.46	1.71	1.54	0.68	58.91	7.87	0.68	0.17	0.34	0.34	18.3	1.54	7.87	0	7.18	2844.82	22.57	12.83
TCGA-ED-A82E-01A	RNAseq	6249.81	5111.39	898.95	710.98	1165.47	2134.31	359.68	233.88	3730.37	4883.11	13090	12.56	282.24	100.9	36949.3	10285	2.92	14.62	50.96	0.55	0.87	0.55	9.96	0.71	1.42	1136.39	230.96	3752.73	9.8	1.11	360.54	0.24	0.79	1.98	36.03	21.73	0	0.4	0.08	0.4	0	2.69	23.23	0.24	8.22	2640.28	91.97	4.11
TCGA-ED-A8O5-01A	RNAseq	17657.5	8433.08	6769.52	851.59	974.06	11192.9	1083.4	306.68	9002.7	8486.08	34541	50.43	637.54	223.83	10794.4	44644.8	2.06	16.98	16192.9	0.51	0.26	0.26	30.62	0.51	0.51	346.55	390.42	13671.5	4.12	0	49.4	1.8	2.57	0.77	70.75	11.32	0.77	2.32	0.51	1.54	14.41	5.15	12.09	1.29	4.12	828.44	53.77	21.35
TCGA-ED-A8O6-01A	RNAseq	6218.01	4045.42	459.38	1205.42	2704.36	5757.58	1117.83	164.2	1233.97	3892.07	44409.9	25.81	575.25	231.75	10040.7	83408.3	1.65	136.74	18560.7	21.97	15.1	3.29	95.55	2.2	0.82	704.85	61.51	3560.51	26.91	185.62	164.47	4.67	2.75	2.2	70.71	35.15	0.27	0	2.47	1.92	1.37	3.02	17.85	1.1	17.3	4040.21	36.79	77.98
TCGA-ED-A97K-01A	RNAseq	14246.9	19072	1264.38	327.09	1331.73	6044.67	559.95	328.36	4005.7	6764.98	10440.4	9.35	452.76	96.78	50562.7	778.26	3.82	3.51	1421.6	0.11	0.85	0	30.28	0.11	0.74	297.56	189.41	2374.82	13.7	0.53	835.62	0.32	1.38	0.53	60.45	11.69	0.11	0.21	0	0.32	2.12	1.7	4.78	1.27	3.19	679.57	58.53	12.85
TCGA-EP-A12J-01A	RNAseq	25261.8	12909.2	22210.2	391.65	465.02	11984.6	837.59	163.87	15840.2	18831.5	14679	2.61	301.32	562.52	8228.17	21698.1	0.9	8.8	26876.4	0	3.1	0.33	3.91	0.98	0.65	75.49	421.24	2264.77	5.71	4.89	91.63	0.16	0.16	2.28	111.85	65.71	0	0.98	0	0.16	26.58	0.49	8.8	1.47	6.36	1436.15	24.46	11.74
TCGA-EP-A12J-11A	RNAseq	21721.1	22343.6	11765.8	505.33	877.31	8147.47	964.48	330.35	28566.8	19909.5	8100.93	17.29	339.73	325.29	41435.1	3117.44	5.85	14.97	28953.9	0.42	4.53	0.74	20.55	1.69	1.58	572.47	447.19	4987.91	5.59	0.32	560.98	0.32	1.48	3.16	92.6	45.01	0.32	0.74	0.11	0.42	24.24	1.26	11.07	2.21	11.38	1901.04	115.11	9.49
TCGA-EP-A26S-01A	RNAseq	21941.2	5445.13	7781.91	468.64	847.34	15277.1	1573.39	201.95	40437.4	10082.8	7805.69	7.36	244.88	118.83	7820.48	65506.6	1.64	4.09	40438.4	0.27	0	0.14	0.27	0.95	0.27	218.44	588.08	6441.27	1.36	938.23	230.84	2.59	0.82	1.23	28.62	2.73	0.41	0.82	0.27	0	12.67	1.77	1.64	0.14	4.22	388.1	21.53	31.61
TCGA-EP-A26S-11A	RNAseq	16922.9	11589.1	12536.5	360.47	808.92	9667.04	1413.92	250.71	8139.98	18138.1	11635.4	20.89	273.37	147.87	18239.6	1863.26	4.19	3.97	31986	0.59	0.44	0	94.46	3.24	0.44	352.67	515.91	8004.18	0.74	1.91	640.16	0.15	1.77	2.35	47.82	12.8	0	1.62	0.15	0.15	21.33	6.47	3.09	2.21	9.12	602.5	87.54	15.89
TCGA-EP-A2KA-01A	RNAseq	9603.2	4320.8	1353.77	315.76	372.6	7165.1	553.93	196.82	763.75	5439.18	9122.91	41.35	509.22	211.87	12388	964.51	0.66	36.38	10023.7	0.15	0.88	0	1.17	1.46	1.02	65.61	65.46	1391.76	4.53	4.09	244.6	1.75	1.61	0.15	190.75	16.95	1.9	0	0.88	0	1.32	0.88	7.31	0.73	16.66	1116.77	13.59	36.09
TCGA-EP-A2KB-01A	RNAseq	16470.9	4278.3	5038.39	1051.65	355.85	11789.2	762.21	129.02	22112.3	16795.5	60630.1	62.6	454.95	790.86	2173.53	6788.59	1.06	88.06	16939.2	2.76	2.55	0.85	17.61	0.42	2.12	61.75	297.39	1752.95	3.18	376.01	65.36	0.42	2.33	0.42	216.12	4.67	0.85	0	0.21	0.85	4.67	7.85	5.94	0.64	8.7	4015.39	56.87	7.85
TCGA-EP-A2KC-01A	RNAseq	8387.51	4755.16	3901.05	406.34	492.06	2829.77	595.71	176.38	14723.7	13041.8	20601.1	10.71	477.02	267.87	11015.5	15162.4	1.75	16.28	34230.2	1.44	2.68	0.62	2.27	0.62	1.24	275.7	355.76	6228.25	3.3	3.5	434.98	0.82	1.44	1.44	82.63	29.88	0.62	0	0.21	2.06	37.5	1.85	7.42	5.15	14.22	3035.21	36.68	60.17
TCGA-EP-A3JL-01A	RNAseq	8565.05	5608.16	1218.28	552.66	856.6	5454.34	692.86	333.11	7983.28	7976.25	27332.6	42.05	588.19	444.73	12302.2	3125.71	3.78	38.05	18902.8	1.18	5.03	1.04	10.22	1.33	2.37	364.79	275.89	7532.18	3.85	1738.66	763.33	1.33	3.55	1.18	128.28	14.06	0.74	0.15	0	1.92	14.95	4.15	11.7	1.04	16.29	2003.81	61	193.35
TCGA-EP-A3RK-01A	RNAseq	4121.36	3431.71	546.21	276.81	412.44	1809.15	420.16	321.3	2456.38	7855.11	16640.6	17.92	375.05	163.12	8450.44	24921.9	1.08	33.67	19143.2	0.62	1.85	0	1.24	1.24	3.71	199.88	177.49	7584.79	0	117.09	336.74	1.85	1.54	2.16	87.74	11.74	0.62	0	0	1.54	28.11	13.28	8.96	0.62	9.58	1988.65	27.19	155.4
TCGA-EP-A3RK-11A	RNAseq	9985.05	9158.79	7781.49	273.07	491.19	3056.38	637.68	191.18	15306.4	29053.3	15210.5	22.96	271.85	201.28	19830.2	1559.15	5.51	6.12	34344.4	0.46	1.99	0.31	17.6	1.68	1.07	454.46	665.38	5539.97	1.22	0.46	877.08	0.46	4.44	1.07	73.09	22.04	0.46	0.31	0.15	0.77	30.46	6.43	2.3	0	6.73	1014.23	102.86	31.38
TCGA-ES-A2HS-01A	RNAseq	6045.78	7678.95	3570.02	751.38	208.9	2767.47	524.35	144.45	15900.7	17618.8	19216.5	19.43	371.8	254.56	5539.14	1603.48	2.59	31.09	18582.3	2.27	3.24	0.32	2.27	0	0.97	142.18	428.32	4141	2.27	0.32	242.58	0	1.62	2.91	154.81	7.77	0.97	0	0	0	33.36	15.22	5.51	0	14.25	2907.38	30.12	57
TCGA-ES-A2HT-01A	RNAseq	9940.99	12871.2	3503.08	267.9	733.17	3376.25	482.22	280.79	8488.1	6476.29	11149.1	8.14	218.39	266.21	12989.5	3939.18	1.53	14.24	29116.2	1.36	2.03	0.34	34.25	1.02	0.68	402.87	219.41	4565.53	2.03	7.8	877.97	0.34	2.37	1.02	60.87	9.5	1.02	0.34	0	1.02	7.8	0.34	6.78	2.37	7.46	1341.55	47.48	46.46
TCGA-ES-A2HT-11A	RNAseq	13747.4	13246.7	5940.71	340.53	988.97	4802.56	676.55	275.55	9939.28	16208.1	11796.3	10.08	380.84	268.13	26561.9	2416.06	7.29	14.85	21792.8	1.06	3.45	0	24.93	0.8	0.8	506.82	320.9	3782.96	5.3	2.39	490.37	0.27	2.12	1.59	62.06	32.36	0.27	0.27	0.8	0	20.69	0.8	7.43	2.92	9.02	2325.36	95.48	11.14
TCGA-FV-A23B-01A	RNAseq	10358	4541.55	2542.25	674.79	368.72	6883.17	968.56	240.75	15685.6	8702.08	26208.3	22.65	423.19	157.37	21817.2	55722.6	0.48	9.16	25384.9	0.24	1.93	0	58.56	0.48	0.48	130.86	186.89	8975.13	9.64	1244.26	3302.59	0	0.48	5.06	87.48	5.06	0.72	0.72	0.24	0.24	17.11	3.13	9.88	0.96	7.71	1951.82	34.94	8.92
TCGA-FV-A23B-11A	RNAseq	20066.6	11765.2	9760.71	405.48	1305.61	10816.7	1294.11	345.23	20708.9	15293.4	14235.5	12.57	264.94	155.24	39481.8	13427	6.82	5.22	21239.3	0.24	1.19	0.24	20.28	1.78	1.07	662.83	554.49	6803.19	0.71	27.04	843.09	0.36	2.73	3.56	76.91	22.77	0.36	0.12	0	1.19	14.11	1.07	5.34	0.47	8.3	832.65	101.64	11.5
TCGA-FV-A2QQ-01A	RNAseq	5627.52	4533.34	796.98	194.12	549.95	1214.09	296.96	211.26	4796.39	10570.6	29025	26.83	394.95	340.55	14644	42242	1.3	39.49	28720.6	1.49	5.22	1.49	5.59	1.86	0.75	339.43	270.32	8586.03	2.61	1056.3	472.08	0.75	1.49	0.75	99.48	33.16	0.37	1.12	0.37	2.98	12.67	5.22	13.04	0	19	2996.77	92.03	61.85
TCGA-FV-A2QR-01A	RNAseq	7290.83	5897.39	2123.6	512.15	593.87	4020.25	811.56	324.54	4505.41	10548.1	20864.2	10.99	490.18	260.13	9700.83	7660.6	2.61	8.38	25635.3	0	2.88	1.37	1.51	0.69	3.43	245.02	247.97	5440.17	5.08	588.38	234.17	1.37	0.96	2.06	155.54	7.69	0.27	0.14	0.14	50.54	18.4	8.93	5.77	0.14	21.84	902.76	21.84	164.95
TCGA-FV-A2QR-11A	RNAseq	12250.2	8950.95	6324.53	402.99	943.34	4014.77	724.61	369.04	19075.5	17285.8	18658.9	24.53	402.78	181.67	35516.7	4421.28	5.23	9.73	21926.3	1.14	3.52	0.21	34.88	1.14	3.31	586.42	628.34	5130.99	0.93	1.24	1389.19	0.72	4.55	1.97	69.98	22.57	0.21	0.41	0	0.52	12.21	2.38	6	0.1	7.35	1041.27	183.12	12.11
TCGA-FV-A3I0-01A	RNAseq	4742.31	6045.43	417.39	291.17	1007.03	2933.3	374.79	471.25	5897.61	3449.29	9354.77	15.01	376.77	102.26	30408.9	405.67	4.21	13.7	32.46	0.53	0.2	0.26	23.64	2.24	1.12	743.98	202.14	1384.19	9.42	5.79	2228.13	0.59	0.99	1.19	28.28	33.19	0.13	0.86	0.46	0.4	1.71	3.95	9.42	0.86	6.78	503.85	39.51	11.39
TCGA-FV-A3I0-11A	RNAseq	9937.35	7534.46	8951.74	272.56	443.5	3590.95	694.15	177.18	16219.9	30632	14009.7	26.76	289.2	233.6	11808.6	280.18	0.42	6.38	33000.3	0.42	1.8	0.42	14.83	1.11	2.63	308.74	697.13	5392.67	1.39	16.22	743.92	0	1.94	0.97	102.38	10.54	0.14	0.55	0.28	0.97	29.95	5.55	3.19	0.42	7.07	1135.29	125.6	52.4
TCGA-FV-A3I1-01A	RNAseq	9438.12	7688.2	5052.47	253.89	647.59	2069.62	445.14	287.33	6018.43	7188.22	21371.3	30.5	636.93	330.5	12247	2847	3.67	48.87	19038	0.92	2.57	2.2	6.06	0.37	3.49	300.74	381.2	4858.47	8.82	539.75	780.23	2.76	1.65	1.65	108.94	50.15	0.18	0.37	0.55	0.18	24.8	1.84	14.33	0.37	13.23	2368.24	33.99	107.47
TCGA-FV-A3I1-11A	RNAseq	7573.58	8459.53	7686.34	374.1	394.48	1931.47	625.86	229.6	6368.85	30781.4	15482.5	21.98	273.21	173.22	24400.3	1470.14	6.03	6.74	38285.1	0.89	3.37	0.35	91.84	1.42	1.6	411.68	698.73	7297	0.71	13.47	801.38	0.18	2.66	1.6	51.86	14.36	0.53	0.35	0.18	1.06	37.05	9.4	3.9	0.18	8.16	1040.73	102.3	15.6
TCGA-FV-A495-01A	RNAseq	8734.82	7184.23	3332.51	263.73	801.99	2210.45	443.78	294.66	10696.2	9977	35348.8	14.83	313.93	168.19	67019.3	5952.43	8.9	8.05	16580	0.64	1.69	0	15.04	2.12	0.85	890.53	459.14	6071.48	3.6	51.9	858.76	1.27	1.06	1.69	45.33	20.12	0.42	0.85	0.64	0.21	18.85	3.18	9.74	0	5.08	1138.59	125.83	13.13
TCGA-FV-A496-01A	RNAseq	7208.82	6160.7	666.09	381.43	246.04	4599.8	695.09	113.25	4057.58	9378.87	29241.3	12.21	142.71	108.67	4565.54	14476	0.99	21.67	7376.72	0.76	0.46	0.15	0.46	0.15	1.07	166.37	143.78	2785.69	2.59	1459.47	46.09	1.37	0.46	0.61	48.38	14.65	0.46	0.31	0	13.43	25.49	3.05	7.17	0	2.59	641.21	28.69	32.97
TCGA-FV-A4ZP-01A	RNAseq	3284.71	2491.92	527.5	576.88	279.79	2918.14	511.04	207.62	453.23	1137.71	31273	11.82	1638.63	138.42	6736.4	3152.35	1.69	222.82	26406.3	1.69	0.84	0	1.69	61.61	2.53	200.03	90.1	2722.75	18.99	241.81	192.85	0.84	0.42	3.8	74.69	38.82	2.95	1.27	1.69	0	0.84	7.17	22.79	0	10.55	3192.02	27.01	29.54
TCGA-FV-A4ZQ-01A	RNAseq	4848.45	4423.28	1961.83	932.72	314.64	3621.4	645.23	295.97	2674.94	4530.02	68404.5	17.65	477.56	412.05	1324.74	17830.2	19.86	38.01	30094.7	3.73	4.07	4.07	0.68	0.68	0.34	206.37	187.7	2219.1	4.75	954.44	9909.6	0.34	2.38	4.07	67.2	45.14	0.34	1.36	1.36	0.34	11.54	3.39	24.1	1.36	3.05	6249.68	78.07	37
TCGA-G3-A25S-01A	RNAseq	5163.12	1388.14	1186.09	138.01	673.42	3587.52	555.87	110.49	1628.03	5089.49	23196.7	19.12	339.1	161.33	3496.34	18784.2	0.38	36.89	20170.8	0.38	1.91	1.15	0.57	1.72	1.34	319.8	118.9	2835.53	11.47	50.85	73.78	1.15	0.19	6.31	98.44	2.68	0.19	1.91	0.38	1.53	31.73	3.06	0.96	1.91	10.51	2770.92	6.88	31.16
TCGA-G3-A25T-01A	RNAseq	9452.35	5359.62	1212.63	580.09	3404.74	5955.67	687.71	566.37	2247.28	3857.68	22152.9	7.54	639.45	167.09	11152.9	533.5	2.67	20.41	1374.17	1.78	0.84	0.52	15.08	0.73	1.05	1533.29	76.74	3681.33	17.27	0.52	757.54	1.47	0.73	3.98	79.83	18.32	0.52	1.26	0.21	0.21	0.94	4.29	20.52	0.63	7.43	2350.93	26.49	8.58
TCGA-G3-A25U-01A	RNAseq	15781.4	13693	3090.27	683.49	315.07	10976.1	1420.77	206.78	12945.8	28494.8	9463.02	18.75	728.48	164.96	9585.15	37818.8	0.22	23.22	29368.6	0.14	0.43	0.14	0.72	0.29	0.43	107.14	234.39	9231.73	8.94	0.43	123.58	0.14	1.15	3.03	125.38	54.51	0.43	0	0.14	3.17	53.79	1.73	5.48	0.14	15.28	999.71	36.19	29.99
TCGA-G3-A25V-01A	RNAseq	16744.4	12252.5	6587.74	409.41	1128.2	10130.5	1172.83	366.08	10667.4	10623.6	13852.6	15.57	290.84	140.23	24240.7	7008.04	7.33	9.08	16136.4	1.04	2.85	0	20.63	1.17	1.3	479.59	482.12	7999.13	3.5	74.98	1040.9	1.04	1.3	3.11	68.43	30.48	0.52	1.3	0.26	0.78	14.01	2.59	6.23	0.52	9.47	1287.11	80.3	50.07
TCGA-G3-A25W-01A	RNAseq	10770.6	5758.56	954.7	617.07	934.54	11597.4	1429.88	488.71	149.04	7066.32	18932.4	21.44	603.03	153.88	7683.52	17864.9	1.53	9.19	10194.4	1.02	2.81	0.26	1.28	0.77	3.06	201.86	82.05	8435.85	5.1	1.28	997.32	4.34	5.1	4.08	107.69	8.17	0.51	0.77	0.77	0	8.17	3.83	20.93	0.51	10.97	2328.69	64.31	65.08
TCGA-G3-A25X-01A	RNAseq	16097.9	11204.3	2570.62	515.6	1320.13	9158.19	746.84	304.66	7833.64	3224.14	12241.7	34.82	531.65	105.11	43460.6	17312.2	17.61	10.03	4422.23	0.64	0.56	0	26.08	1.2	0.96	514.4	216.88	4373.69	9.79	2.89	508.78	1.6	2.73	2.89	62.26	21.74	0.8	0.4	0.32	1.85	2.81	1.36	8.34	0.56	7.3	754.38	43.01	26.56
TCGA-G3-A25Y-01A	RNAseq	23883.4	20208.4	2896.2	1374.81	1447.76	11701.7	1120.73	494.82	5223.06	5955.92	24151.8	21.1	733.98	165.43	39914.1	51473.1	2.58	27.5	9652.65	3.03	1.35	0.11	66.22	1.01	0.67	616.93	132.26	11130.6	19.64	468.56	1591.08	0.45	2.36	4.15	102.07	25.81	0.45	0.79	0.34	1.8	6.73	4.04	37.93	0.56	26.37	1543.94	28.96	17.62
TCGA-G3-A25Z-01A	RNAseq	9960	3384.33	1919.46	492.04	788.79	9959.26	1142.88	191.7	7274.55	7851.36	13853.1	8.8	236	137.14	11843.8	920.23	2.77	15.64	29997.6	0.81	1.79	0.81	9.28	0.81	0.16	227.37	247.49	6009.52	6.19	94.3	320.04	0.33	1.95	2.77	156.68	30.78	0.16	1.14	0.33	0.16	7.17	1.47	7.66	0.81	10.75	1855.61	18.08	48.05
TCGA-G3-A3CG-01A	RNAseq	8132.01	7680.57	2922	670.38	858.5	5366.94	669.39	307.53	8339.56	8334.35	25663.9	35.34	607.95	314.96	12745.2	2426.85	2.15	21.14	33101.9	1.16	2.97	1.49	2.81	1.32	3.14	475.82	436.93	12076.1	3.47	1156.61	283.74	3.14	1.82	1.82	130.39	8.42	0.5	0.17	0.17	0.17	10.41	4.29	12.88	0.17	14.2	1702.63	44.59	155.41
TCGA-G3-A3CH-01A	RNAseq	12838.1	12819.4	4312.5	553.24	1065.55	3166.31	835.06	365.24	20278.6	17724.2	21317.6	16.13	786.16	515.78	19214.8	17607.3	5.2	17.17	45616.5	1.21	1.73	0.69	89.66	0.52	1.56	801.77	433.05	10280.6	11.62	0.69	635.97	0.35	2.77	1.04	108.65	52.38	0.52	0.52	0.87	0	10.75	2.25	19.25	0.35	23.76	2538.32	122.79	28.62
TCGA-G3-A3CH-11A	RNAseq	11135.5	8493.66	6415.75	347.56	574.47	4188.62	754.6	260.46	14507.5	22171.3	14212.5	14.23	380.44	227.42	20210.1	1133.86	5.08	10.17	34791.3	0.34	1.86	0	5.59	1.19	3.22	429.24	503.97	5534.22	3.05	0.34	488.72	0.68	2.54	1.69	90.58	44.74	0.17	0	0	0.68	26.77	4.41	5.59	0.34	6.78	1918.96	111.67	16.44
TCGA-G3-A3CI-01A	RNAseq	8715.63	5000.53	3983.28	386.22	395.19	3932.37	665.83	289.99	12706	18231.6	21169.6	31.43	409.34	311.16	10230.5	23063.8	1.88	8.7	17178.9	0.78	1.04	0.13	14.16	0.65	1.95	209.22	332.07	5700.64	4.55	0.78	266.62	2.21	3.51	1.43	114.67	34.8	0.65	0.91	0	0	9.09	3.25	7.14	0.13	7.79	1818.92	44.02	22.47
TCGA-G3-A3CJ-01A	RNAseq	9686.41	3439.16	4985.48	344.77	656.93	4072.86	692.57	131.46	45037.7	15625.6	17874	9.32	248.82	215.58	6931.72	46076.4	0.88	14.98	38932.7	0.38	1.39	0.25	0.38	0.88	0.5	250.08	651.45	5466.37	0.38	1789.72	162.44	0.5	1.39	0.38	76.62	24.81	0.25	0	0.5	8.69	22.92	2.64	3.53	0.13	4.41	1030.29	30.85	22.67
TCGA-G3-A3CK-01A	RNAseq	7931.83	3013.63	5025.07	366.23	259.55	3174.92	613.65	152.29	24920	15209.5	13457.6	16.05	302.42	179.3	3677.2	8846.33	0.98	23.1	28481.1	0.2	2.94	0	0	0.59	1.57	82.21	454.41	3999.39	2.54	2194.85	166.97	0	0.59	0.98	98.16	72.62	0.78	0.59	0	0.98	42.87	4.7	4.89	0.59	13.31	1527.96	65.77	71.45
TCGA-G3-A5SI-01A	RNAseq	5729.71	2764.52	805.27	1239.57	251.54	4556.85	857.68	267.7	1714.48	3945.14	58360	15.72	503.3	369.01	6670.14	11977.8	1.97	64.19	25208.2	1.31	1.53	3.06	0.66	1.09	1.97	185.82	86.25	8077.41	17.9	2.4	88.21	3.06	1.31	12.66	128.94	2.4	0.87	0	0.87	0	11.14	6.11	22.27	0.44	9.61	4397.78	31.01	19
TCGA-G3-A5SJ-01A	RNAseq	4429.4	4068.78	723.85	393.17	656.13	2146.06	708.75	327.69	492.43	5443	20052.8	14.35	284.64	70.41	7967.28	28519.4	0.52	11.06	20460.6	0.9	0.6	0.45	1.49	11.96	1.2	684.53	96.2	3267.64	8.82	4.48	115.86	2.54	1.49	4.48	39.69	15.55	0	0.9	0.6	0.3	3.59	1.49	6.13	0.15	7.77	1394.93	21.38	117.05
TCGA-G3-A5SK-01A	RNAseq	6195.31	10329.7	2526.05	436.8	215.29	2438.07	714.9	278.66	7436.98	11505	32710.6	31.69	252.63	237.07	11947.9	2570.47	0.85	20.93	30193.8	1.13	5.38	1.13	1.13	2.26	0.28	218.4	290.54	5369.52	5.38	1161.32	304.12	0.28	0.28	2.26	76.53	5.38	0.28	0	0.57	0	33.1	0	9.05	0	6.51	1840.57	77.8	66.2
TCGA-G3-A5SL-01A	RNAseq	7554.52	4075.69	4080.11	282.11	424.01	3616.2	535.59	142.95	9773.32	8123.9	52595.4	13.47	156	522.96	10011.9	30034.1	2.53	2.32	26596.9	0.63	1.05	0.21	54.53	1.68	0.21	220.22	282.74	4566.23	0.42	635.18	105.69	1.26	0.63	0.63	60.53	39.37	0.42	1.05	0.21	2.95	24	4.21	5.05	0.42	3.37	1421.09	29.47	24.84
TCGA-G3-A5SM-01A	RNAseq	5405.61	4973.94	2283.45	226.25	757.99	3792.26	782.93	380.1	4248.62	5731.81	27353.8	21.19	261.34	138.4	20284.2	19851.4	5.74	10.6	26460.3	0.22	2.21	0.22	5.96	10.6	1.1	464.42	365.97	8358.61	6.4	146.56	492.89	0.88	1.55	2.65	49.66	7.06	0.44	0.66	0.66	0.88	16.55	5.52	10.6	0	4.41	1398.99	59.16	33.11
TCGA-G3-A6UC-01A	RNAseq	11632.4	4291.98	6219.71	261.58	251.9	4317.55	635.44	105.14	49968.4	42808.2	10317.3	6.11	394.07	209.44	4763.17	9021.52	0.08	2.89	18531.2	0.68	0.34	0.17	0	0.17	1.87	66.75	591.45	3460.87	2.38	539.98	27.18	0	2.72	1.7	62.59	0.85	0.17	0.17	0.17	1.7	56.05	3.74	1.53	0.51	5.1	1111.04	21.74	28.37
TCGA-G3-A7M5-01A	RNAseq	11088.5	3195.1	3479.72	208.42	633.59	6212.43	918.64	186.97	11238.7	7162.16	40408.2	30.21	535.51	375.69	6566.23	2073.29	3.5	28.9	40632.2	2.63	1.31	3.07	0	0.88	2.63	119.1	465.45	6276.8	17.95	0.88	89.32	0.44	2.63	1.75	89.54	26.71	0.44	3.5	0.88	6.13	28.02	3.94	2.63	1.75	11.82	1621.42	31.53	42.91
TCGA-G3-A7M6-01A	RNAseq	11282.4	4646.25	1520.92	308.45	6717.6	4729.88	817.01	215.16	2468.82	7725.7	24476	33.1	543.42	110.59	21450.3	9322.34	5.52	8.28	4245.77	0.5	0.5	0	1.5	0.75	3.26	2419.17	284.37	7329.98	10.78	186.32	335.78	12.29	3.01	1.5	46.27	36.11	0	0	0.25	3.01	11.54	3.01	6.27	0.5	9.28	1872.49	141.68	22.07
TCGA-G3-A7M7-01A	RNAseq	5155.19	2963.84	3248.88	385.34	467.31	2092.37	501.24	143.14	2805.35	5995.54	18399.8	6.44	333.33	184	15367.7	2702.08	2.6	26.75	24320.9	0.5	3.22	0.99	24.52	1.49	1.24	302.13	309.81	7812.53	4.71	95.1	446.51	0.25	1.73	2.72	92.99	19.81	0.99	0.25	0.25	0.25	6.69	2.23	7.18	0	6.44	2511.64	47.3	40.61
TCGA-G3-A7M8-01A	RNAseq	8845.4	4447.25	5579.29	262.03	841.63	5046.48	763.45	211.62	8655.42	12315.8	23039.9	26.57	257.8	196.52	15994.4	31920.2	3.62	16.91	17516.7	0.3	1.81	2.11	5.13	0.3	0.91	207.09	335.99	5035.31	6.04	0	138.86	1.51	0.91	0.91	52.98	15.09	0.3	1.21	0.6	0.3	15.7	2.42	12.68	0.6	4.53	1198.75	37.73	21.13
TCGA-G3-A7M9-01A	RNAseq	5352.98	2957.57	1297.95	148.16	1432.4	2037.15	257.82	189.28	4655.87	8154.72	39132.5	351.15	1753.32	283.55	22570.7	31824.2	1.03	48.45	4840.27	2.07	2.44	0	14.65	17.09	3.94	755.82	157.08	5580.88	9.01	1032.99	1804.02	4.13	0.75	1.5	266.37	50.51	0.56	1.31	0.94	3.57	0.75	16.15	41.12	2.07	14.65	7266.98	513.21	144.22
TCGA-G3-AAUZ-01A	RNAseq	19622.3	9268.82	7567.05	275.01	1060.57	9445.43	926.81	146.55	11576.3	14527	18288.8	8.04	413.7	397.99	6876.15	233.89	3.84	10.96	22255.7	1.1	0.91	0	2.56	0.18	0.37	146.55	299.13	2872.7	2.74	0.73	334.58	1.28	1.64	1.28	113.75	19	0	0.55	0.37	0.91	16.81	1.28	4.57	0.55	11.33	1667.6	48.24	60.67
TCGA-G3-AAV0-01A	RNAseq	16411.5	11798.6	11351.3	348.28	593.07	7919.64	1051.6	171.19	4737.08	12574.4	21562.9	10.6	511.38	271.73	8312.15	544.79	4.34	12.95	24387.2	0.44	1.32	0	2.21	0.59	0.15	163.54	337.97	4769.46	3.24	236.11	226.98	0	0.29	4.27	179.36	4.56	0.44	0	0.44	0	19.14	6.48	2.65	0.15	8.98	1239.87	34.89	116.58
TCGA-G3-AAV1-01A	RNAseq	6218.96	2993.74	958.33	195.92	739.07	4547.92	446.73	138.48	5103	11589.4	13094.3	9.74	359.02	148.48	5767.7	38119.5	1.15	12.57	24763.3	1.03	1.03	0.26	0	1.28	0.77	141.56	82.96	4747.31	3.59	2.82	81.81	0	2.31	0	54.24	6.67	0.51	0.51	0	0.51	28.21	1.8	3.08	0.77	3.85	1303.77	18.98	10.26
TCGA-G3-AAV2-01A	RNAseq	9912.03	5512.08	2697.06	465.88	429.1	5562.53	1374.22	121.45	2636.23	7564.57	22737	1.03	278.05	307.64	5510.64	13312.9	0.51	11.51	25689.3	0.82	1.03	0.21	0.62	0.21	0.41	126.59	205.51	7091.39	2.26	4437.49	192.56	0.21	2.67	5.34	81.79	7.6	0.62	1.23	0.62	0	22.61	1.44	4.93	0	7.4	1224.4	21.37	35.35
TCGA-G3-AAV3-01A	RNAseq	7245.62	4459.97	1493.17	497.47	691.21	5464.41	1190.73	364.36	7417.52	6156.9	24799.1	13.88	481.02	188.61	11684.8	41693.3	5.27	26.21	23004.2	0.51	2.57	0.77	1.03	0.26	0.77	205.82	319.65	7203.74	2.31	4356.67	484.87	1.28	1.8	4.88	37.77	42.91	0	1.03	0.77	0.26	15.42	4.11	5.65	0	4.63	1842.88	53.19	26.21
TCGA-G3-AAV4-01A	RNAseq	18141	5718.01	4601.05	429.13	562.65	13407.3	1171.38	180.6	66348.5	17463.2	16464.4	3.67	370.21	317.8	3931.57	13757.7	0.75	9.85	22202.2	0.17	0.5	0.5	0.17	1.17	1	64.76	450.32	3122.06	1.84	6229.76	130.69	0.33	3.51	1.34	131.94	96.47	0.83	0.17	0.17	0.67	32.55	5.17	6.68	1	7.51	749.09	14.52	51.24
TCGA-G3-AAV5-01A	RNAseq	10444.2	1731.83	4533.38	647.81	435.7	9084.38	917.15	196	3205.31	9593.69	52125.4	10.73	782.99	469.95	4544.36	6208.99	1.15	16.87	34580.2	3.07	2.04	3.83	3.83	0.26	2.04	90.21	258.48	4355.77	4.6	65.16	149.49	0.26	0.77	1.79	72.32	18.65	0.51	0.26	1.28	2.81	14.31	2.3	11.76	0.26	12.01	5900.54	26.32	96.85
TCGA-G3-AAV6-01A	RNAseq	5819.69	2810.89	1562.28	240.77	1023.23	2672.89	500.58	156.94	1441.19	3946	35917.9	33.21	1782.4	283.7	8452.51	158047	1.32	236.11	10987.8	13.36	9.92	1.21	25.92	0.4	0.81	272.36	137.09	3990.24	14.38	50.22	520.83	0	6.07	2.02	265.27	17.82	4.05	0.81	1.62	3.04	2.23	28.15	40.3	1.21	19.84	5047.09	105.5	206.14
TCGA-G3-AAV7-01A	RNAseq	12517.6	8233.04	686.79	785.14	2461.61	9632.92	833.66	339.47	1821.85	4146.38	32558.2	14.56	1005.92	303.64	15570.8	27213.9	6.35	81.37	2018.37	2.8	5.41	1.12	10.26	4.48	4.85	300.1	71.48	2429.51	19.6	0.93	442.87	29.11	2.43	1.87	124.57	16.05	1.68	0.19	1.12	0.93	43.11	8.21	17.54	7.65	19.97	3480.59	19.97	44.23
TCGA-GJ-A3OU-01A	RNAseq	16296.7	6423.05	3297.07	539.46	1423.37	10881.8	1095.75	386.68	7080.65	7871.38	23224.9	11.44	463.97	542.24	24991	6472.15	9.11	29	4970.52	1.55	6.45	0.98	8.09	0.08	2.21	303.92	232.03	3555.89	2.61	1.14	468.3	0.41	1.72	0.33	126.18	22.39	0.74	0	0.41	0.33	3.35	3.51	14.62	0.65	7.43	1166.51	72.63	53.51
TCGA-GJ-A6C0-01A	RNAseq	13322.8	8937.56	3053.12	655.28	596.29	10933.8	964.06	495.85	3315.6	4119.86	30169.9	26.14	308.41	142.26	5292.27	26726.4	2.61	9.33	20786.3	0.75	3.36	1.87	0	0.75	1.12	155.7	223.84	2897.79	3.36	215.81	262.11	7.84	2.61	1.87	84.57	8.96	0.37	0.37	0.37	0.75	8.59	2.24	9.71	0.37	4.11	1588.35	77.29	46.67
TCGA-GJ-A9DB-01A	RNAseq	9958.11	6575.82	2470.44	192.84	1433.53	3936.03	501.08	225.87	23346.1	5117.84	20120.5	6.01	468.26	261.91	22437.3	4900.12	21.34	9.65	8456.8	0.43	1.5	0.43	12.44	0.43	2.15	335.27	476.09	2921.54	1.5	651.88	478.13	3.86	1.72	0	81.83	8.79	0.21	0	0	0	3.86	1.93	3.22	0.64	4.72	929.23	79.37	114.54
TCGA-HP-A5MZ-01A	RNAseq	5725.76	4881.79	1209.87	449.37	761.12	3799.23	721.71	360.75	3317.43	4656.17	27715.9	16.26	193.93	185.59	33386.2	69222.6	10.22	19.39	17327.6	1.46	3.13	2.09	10.22	1.46	0.83	662.28	333.22	10692.6	5.42	30.24	370.55	1.04	2.09	3.75	48.59	18.56	0.42	0.42	0.21	0.83	13.14	3.54	15.43	0	8.76	2558.82	90.29	38.37
TCGA-HP-A5N0-01A	RNAseq	9194.97	11001	2082.83	622.4	1020.04	4204.79	1339.65	378.95	6838.64	6671.36	23048.3	28.04	313.07	133.4	32978.8	78238.4	7.36	5.14	22075.9	1.17	1.4	1.17	6.78	0.7	1.4	911.16	450.91	16528.1	8.64	116.35	398.11	0.7	3.5	7.01	53.62	10.28	0	0.23	1.17	5.37	8.88	4.21	4.44	0	3.5	887.8	101.63	43.46
TCGA-K7-A5RF-01A	RNAseq	5662.09	8375.13	2876.53	469.83	511.51	2251.44	1025.96	344.81	17613.2	6546.14	19400.5	16.23	237.5	150.1	55620.7	14960.2	32.82	5.53	39221.9	0	3.32	0.74	10.69	5.53	0	864.43	656.99	6168.31	21.76	237.5	410.83	0.74	0.74	1.11	38.17	16.23	0.37	0.37	0	0.37	35.03	4.06	3.32	0	7.38	1058.78	144.93	16.6
TCGA-K7-A5RG-01A	RNAseq	6592.17	2741.18	2476.85	165.97	299.16	2364.17	535.84	285.15	8751.78	6200.49	32879.3	117.12	332.97	142.19	9381.73	5285.78	3.73	7.59	24340.4	0.51	1.41	0.39	0.51	2.7	1.54	181.79	214.38	4587.95	3.99	5.66	806.33	2.7	0.39	1.03	85.04	3.47	0	0.39	0.51	0.26	2.44	0.51	10.28	5.91	2.83	1022.96	42.04	13.88
TCGA-K7-A6G5-01A	RNAseq	11713.8	6695.69	2167.21	366.85	870.66	8333.44	784.51	222.14	3887.71	4389.59	35300.8	21.29	175.68	312.64	12382.8	8582.2	3.39	7.26	22934.7	1.45	0.97	0.48	6.29	0.97	1.94	251.18	219.48	3103.68	3.87	13.07	369.75	1.94	0.97	2.42	56.38	7.74	0.97	0	0	2.42	12.58	2.42	4.36	0.48	3.39	1954.75	38.72	19.84
TCGA-K7-AAU7-01A	RNAseq	7595.18	5451.66	1076.34	348.84	1998.27	6341.54	527.52	264.38	3283.13	4561.26	17360.9	7.61	717.63	129.1	23400	4386.22	4.32	8.02	4644.94	1.13	1.65	3.6	31.48	1.54	2.26	506.33	211.55	2301.23	2.78	455.72	833.15	2.57	1.65	0.93	49.43	13.48	0.31	0.21	0.1	0.1	1.23	2.98	6.38	0.31	3.81	1815.06	71.39	18.93
TCGA-KR-A7K0-01A	RNAseq	19264.3	5793.28	7954.3	342.35	2008.87	15745.5	1680.3	239.02	5565.05	8091.33	27410.7	16.77	300.42	258.78	16133.5	10555.3	5.69	8.69	18964.6	0.3	2.1	0.9	13.48	1.5	3	289.93	407.79	4089.02	3.59	1070.78	351.63	1.2	2.4	1.8	38.19	25.16	0.9	0	0.3	0.6	16.47	3.59	7.19	2.4	3.29	1330.76	79.97	20.67
TCGA-KR-A7K2-01A	RNAseq	15013	5680.78	1472.85	608.84	994.21	16146.1	1379.85	231.07	2641.55	5559.74	39872.7	40.87	443.27	334.81	9515.12	32775.3	3.93	12.58	24590.2	1.05	1.05	0.52	27.51	1.83	0.79	166.62	154.04	4647.27	2.1	108.2	242.33	0.79	0.52	0	63.27	4.45	0.79	1.05	1.57	2.1	12.05	3.14	4.98	0.52	2.88	1647.33	44.8	63.4
TCGA-KR-A7K7-01A	RNAseq	2668.51	977.91	99.6	113.22	204.65	1454.7	182.66	115.16	282.65	7185.38	39612.6	17.9	993.27	412.79	3314.8	17423.3	0.29	183.44	44651.6	5.84	17.9	2.33	0	1.56	1.17	62.06	23.83	3944.3	7.98	865.66	5610.85	1.36	1.36	1.75	141.52	20.23	2.14	0.58	2.14	0.19	38.91	4.47	22.57	0.97	13.23	4027.17	24.32	42.21
TCGA-KR-A7K8-01A	RNAseq	7645.23	7158.59	1309.86	337.02	874.06	3443.59	661.59	358.46	5780.52	8907.58	15031.1	11.88	566.44	160.62	17738.2	38653	9.63	11.01	9158.72	0.58	2.32	0.14	1.3	2.32	1.88	360.2	341.8	8434.27	2.03	148.31	528.64	0.72	3.33	0.72	82.55	38.53	1.45	0.29	0.14	1.01	18.83	4.78	8.4	0.87	7.53	1108.11	103.7	241.43
TCGA-LG-A6GG-01A	RNAseq	5893.86	2440.39	541.58	313.26	353.24	4373.02	611.92	144.52	4565.21	3454.17	36915.6	30.75	239.08	133.76	7060.94	91632.4	0.96	4.23	26614	0.38	1.15	1.54	0	0	0.38	83.41	111.47	4434.9	13.84	1043.19	99.55	5	0.77	0.38	60.54	3.07	0	0.38	0	0	26.52	3.84	10.76	1.15	4.61	987.07	15.37	13.45
TCGA-LG-A9QC-01A	RNAseq	8300.92	3709.86	1873.35	328.45	688.06	4895.65	536.28	199.54	36035	9389.7	28552.1	4.45	349.49	200.35	10933.5	18270.2	1.92	6.68	36821.6	0	0.81	0.2	1.01	0.61	0.4	219.17	429.63	11640.8	3.04	1553.2	350.3	0.2	1.01	0.61	45.43	3.85	1.01	0.2	0	3.04	22.87	1.62	7.69	0.2	3.04	988.58	19.02	16.19
TCGA-LG-A9QD-01A	RNAseq	10019.6	10542.2	3130.48	246.19	599.78	5384.03	630.83	183.72	4157.03	11155.9	17162.1	3.33	264.68	196.85	11888.7	19617.2	3.05	11.27	24428.9	0.74	1.48	0.18	1.66	0.92	3.14	149.9	182.43	3621.21	7.02	8.13	379.09	0	0.37	1.11	73.29	42.7	1.11	0.18	0.37	0	8.87	0.92	4.07	0.37	4.62	1353.7	67.09	47.5
TCGA-MI-A75C-01A	RNAseq	10613	6477.66	2111.38	382.62	247.36	8481.22	776.4	246.34	5262.88	12582.3	15386.3	4.34	379.29	260.83	3114.72	10414.7	0.36	15.06	23084.7	3.33	2.61	2.75	0.58	0.87	1.3	34.61	245.4	1541.79	16.22	5352.82	82.98	0	0.58	0.87	65.68	4.78	0	0.43	0.58	0	44.32	1.3	4.34	0.87	6.66	3409.58	15.06	21
TCGA-MI-A75E-01A	RNAseq	12184.3	8573.01	4240.57	410.79	1201.45	5242.24	845.85	293.04	7025.48	15210.4	12068	6.95	492.6	140.1	25547.7	2512.84	4.65	5.99	19053.7	0.43	1.6	0.21	16.15	0.43	2.25	494.2	470.68	6865.38	2.14	67.27	965.63	0.53	1.71	2.35	63.47	13.05	0.11	0.43	0.43	2.89	8.34	5.13	5.56	6.1	4.81	1424.43	105.24	23.31
TCGA-MI-A75G-01A	RNAseq	10671.2	6363.81	4423.8	476.3	330.82	4472.34	1248.03	201.24	4854.59	23053.2	11572	5.49	767.69	338.91	3677.93	25293	0.72	11.56	42765.3	0.58	1.59	0.29	0.14	0.58	1.16	107.63	302.58	5963.36	3.9	1306.83	139.41	1.01	1.3	1.59	87.83	3.18	0.29	0.58	0.43	8.38	17.91	1.59	6.65	0.14	4.19	1741.38	12.14	6.21
TCGA-MI-A75H-01A	RNAseq	13551.6	7684.07	12478.7	589.48	439.17	5041.96	858.06	219.16	31321.5	21235.3	21036	5.45	380.04	425.37	6831.97	16435.5	1.45	9.2	32587.5	2.22	1.7	0.17	0.17	0.68	0.68	177.92	666	7337.26	2.39	1738.45	153.38	0	0.85	2.05	90.24	73.28	0.17	0.17	0	0.17	16.36	5.28	5.79	0.51	7.33	2794.89	24.71	68.68
TCGA-MI-A75I-01A	RNAseq	10848	3413.29	5258.95	605.11	579.91	8177.2	1179.11	210.7	4688.1	10311	37747.2	24.42	699.43	384.96	4756.43	28622.1	2.56	12.8	33583.9	1.18	2.56	1.58	0	0.39	1.97	170.72	325.6	5844.96	4.33	0.79	204.4	2.56	2.95	2.17	211.88	12.8	0.39	0.2	0	0.59	7.09	6.7	10.44	9.06	6.5	4227.13	19.3	31.31
TCGA-MR-A520-01A	RNAseq	4212.77	3183.23	2116.36	372.2	301.23	2650.52	699.5	155.93	4365	7750.02	28857.9	17.38	151.1	214.34	16951.7	47111.8	2.9	14	44299.3	0.48	0.97	0.97	5.79	0.48	2.41	297.37	345.41	6592.39	4.83	1.93	116.34	0.97	0.48	1.93	87.14	18.34	0	2.41	0.97	0.97	21.72	6.76	13.52	0.48	7.72	2455.73	34.76	13.52
TCGA-MR-A8JO-01A	RNAseq	5987.34	5357.65	1213.94	468.59	1115.67	3783.25	713.71	361.99	4717.51	3765.76	22275.1	15.55	342.28	185.71	22291.4	51203.3	19.29	14.99	4126.5	0.56	2.5	0.28	13.32	2.22	0.83	471.64	274.13	10178.4	3.33	2.78	815.31	1.94	2.5	0.56	45.39	15.82	0.56	0	0.83	0	0.56	1.67	8.61	0.28	3.33	1154.81	88	30.26
TCGA-NI-A4U2-01A	RNAseq	8299.41	7951.92	5276.07	563.92	513.94	4973.32	1364.46	398.94	9880.74	9032.21	37986.2	53.96	647.07	202.13	13972.4	23598.3	2.21	46.88	84590.5	1.33	2.65	2.21	0.44	0.88	2.65	330.83	530.53	22769.5	15.48	196.38	228.22	2.65	2.21	2.21	150.38	94.21	1.77	1.33	2.21	0	10.17	7.52	11.5	0.88	20.79	1683.35	98.63	126.05
TCGA-NI-A8LF-01A	RNAseq	10372.5	5679.88	2882.64	217.33	1369.03	7220.83	1155.77	177.12	7852.7	5015.47	19095	18.98	432.85	187.06	13322.5	54580.3	3.16	4.97	19868.5	0	0.9	0.45	10.39	0	3.16	306.79	249.63	6760.19	1.81	0.45	213.71	0.9	0.45	1.36	42.92	17.62	0	1.81	0	16.72	37.05	4.52	4.97	4.52	4.97	905.46	36.15	7.68
TCGA-O8-A75V-01A	RNAseq	8730.9	4336.08	1284.84	367.58	777.03	6068.86	638.54	156.98	5992.62	8027.11	22317.4	4.37	301.71	278.09	8816.51	41397.5	1.56	17.5	24103.2	1.12	2.25	0.37	0.62	0.5	0.75	222.22	183.85	4703.78	2.75	87.61	438.69	3.5	0.75	1.37	63.43	12.62	1.37	0.12	0.37	0.25	17.87	1.87	6.12	3	6.37	1596.42	45.49	93.24
TCGA-PD-A5DF-01A	RNAseq	3220.06	2056.13	802.2	218.82	429.6	1012.53	294.82	175.68	2272.5	3208.7	24226.8	21.46	344.66	87.4	19165.2	4401.94	11.85	5.81	22700.8	0.67	1.79	0.45	5.81	2.01	2.46	341.98	244.75	3353.65	6.03	91.42	502.47	1.79	1.12	2.01	40.34	29.73	0.22	0	0.45	2.91	13.41	4.02	14.75	0.67	13.41	1517.23	75.77	83.15
TCGA-QA-A7B7-01A	RNAseq	5329	844.87	365.63	66.61	246.22	893.98	136.81	59.01	239.42	16268.9	37245.4	61.41	786.47	314.63	2066.38	4009.35	0.2	22.4	6683.99	3.8	1.6	1	0	0.2	0.4	59.21	168.71	3817.74	4.8	3698.13	367.63	5.4	0.6	2	181.62	6	0.6	0.2	0.2	3.8	10	1.6	18	0.2	7.8	4578.6	56.2	71.61
TCGA-RC-A6M3-01A	RNAseq	9841.8	5774.43	510.51	605.97	491.13	8905.89	887.11	426.82	792.26	8179.11	16495.7	8.68	1658.29	213.25	4260.11	715.86	0.31	16.43	8195.54	1.39	1.86	0.77	5.11	2.32	1.24	95.62	72.76	2215.14	11.31	344.99	335.38	2.32	1.39	1.55	327.4	3.25	0.62	0.31	0.93	0.15	0	5.89	13.33	0.62	4.03	3484.12	28.83	42.31
TCGA-RC-A6M4-01A	RNAseq	11599.6	2176.54	5430.09	436.35	287.42	6052.44	751.72	87.09	21749.6	13658.9	27510.1	0.72	359	434.01	3149.15	6271.79	1.8	6.31	39181.2	0.9	0.9	0	0	1.62	0.72	51.57	558.06	2040.59	2.7	6798.84	208.8	0.18	0.54	1.98	88.17	2.88	0.9	0	0.18	5.05	36.42	3.97	2.7	0.9	9.92	2057.72	21.46	59.5
TCGA-RC-A6M5-01A	RNAseq	10829.5	7771.59	5090.64	335.07	937.4	3763.82	597.92	385.29	11411.3	11908.7	9832.36	6.34	268.03	225.06	36207.4	17791.1	4.47	8.93	5813.58	0.39	1.94	0.52	214.06	1.04	0.65	562.46	432.85	8366.67	5.82	2.85	1503.09	0.39	1.42	0.78	166.95	16.7	0.65	0.39	0.39	0.39	1.29	2.07	5.44	0.13	4.27	1138.64	97.45	12.94
TCGA-RC-A6M6-01A	RNAseq	3763.47	2572.32	272.72	100.22	1222.81	1978.62	194.85	142.56	1871.81	5282.5	23185	12.62	1343.58	206.69	17344.5	5426.29	0.95	31.28	27762.5	4.69	3.58	5.14	5.36	0.78	1.45	430.25	64.63	4137.56	10.06	439.74	437.62	0.22	1.9	1.45	93.79	8.04	0.22	0.34	1.34	0	0	2.68	33.41	1.01	14.52	3256.17	97.53	53.96
TCGA-RC-A7S9-01A	RNAseq	5042.06	3973.3	4241.47	188.67	209.67	4100.53	788.28	169.08	609.68	2219.69	16344.6	48.15	443.41	179.15	1637.02	108.89	0.42	25.47	9669.27	0.28	0.84	0	0.56	0	0	33.59	338.01	2053.83	8.4	7.84	9465.77	0	0.56	1.12	37.65	1.4	0.56	0	1.12	5.32	4.76	0.56	11.2	0	5.04	1485.3	17.36	40.87
TCGA-RC-A7SB-01A	RNAseq	6762.68	1640.36	2976.74	101.2	180.44	959.56	270.18	79.81	15692.7	12447.1	28885.4	6.11	634.87	365.27	5047.28	12965.9	1.15	16.23	37858.3	1.15	2.48	0.95	0.38	0.76	1.91	89.93	435.05	4773.67	13.17	3507.36	105.97	2.1	1.72	2.67	305.6	5.54	0.19	0	0.57	1.53	46.4	1.72	6.68	0.19	15.85	2015.55	35.51	39.52
TCGA-RC-A7SF-01A	RNAseq	5784.59	3278.17	1329.8	363.58	315.04	3851.97	570.38	140.6	2142.42	13696.2	40738.8	18.91	591.01	388.31	5384.81	15105.3	0.34	23.24	15378.6	0.46	2.62	1.14	0.68	0.68	2.62	135.82	175.47	3490.67	2.16	740.04	126.93	0.34	1.25	1.14	132.4	22.56	0.57	0.11	0.11	1.14	6.38	3.76	6.04	0	12.31	1349.28	23.7	38.74
TCGA-RC-A7SH-01A	RNAseq	14294.5	8288.48	1432.49	764.64	1031.09	8468.81	965.76	178.26	6267.61	5601.54	28484	8.58	1059.11	278.47	29567.3	1949.68	6.58	51.32	8898.59	2.14	0.57	1.14	11.29	1.57	1.43	272.75	181.76	4479.03	7.43	1.29	933.03	0	2.14	0.29	139.8	40.45	1.29	0.43	0.57	0	9.15	4.86	14.15	0.86	15.72	2426.28	61.04	33.74
TCGA-RC-A7SK-01A	RNAseq	7761.13	6876.32	8716.56	307.32	532.05	2002.29	724.83	173.91	16288.5	7496.86	20406.8	9.36	596.1	313.94	15532.1	567.7	2.18	14.68	22280.8	1.29	1.29	0.16	4.84	0.48	2.26	289.09	717.33	8213.71	8.39	325.72	621.75	2.42	2.74	0.48	84.21	19.2	0.65	0.16	0.65	0.16	7.58	5.32	11.94	0.65	9.36	2015.27	33.88	25.65
TCGA-RG-A7D4-01A	RNAseq	4689.89	1846.8	229.8	132.09	572.64	3797.12	714.13	263.93	1967.02	5714.55	87885.5	66.05	579.57	459.1	7314.98	16207.4	8.66	25.48	19136.1	1.73	2.72	0.99	4.7	0.49	2.47	170.68	89.17	2594.58	2.97	113.79	4843.84	3.22	0.99	1.48	51.7	9.4	0	0.49	2.47	0.25	7.67	3.71	9.65	4.7	4.7	1772.59	31.17	146.93
TCGA-T1-A6J8-01A	RNAseq	12387.9	6778.68	5053.26	342.47	1132.98	6724.58	1054.4	256.71	13679.2	7806.17	15482.7	8.5	376.05	248.65	10336.8	3126.84	2.57	8.65	22956	0.88	1.76	0	1.32	0.44	1.03	338.52	451.4	4660.94	2.05	3.81	706.21	1.91	1.91	1.91	61.43	20.38	0.29	0.15	0.29	0.29	15.69	3.08	3.81	0.29	3.37	2503.9	57.76	9.97
TCGA-UB-A7MA-01A	RNAseq	10086.8	6213.84	595.03	348.69	2016.65	9549.36	1213.23	316.49	1145.34	3188.66	13442.1	35.69	509.09	96.61	68524	1795.75	8	17.23	7066.9	0.21	1.03	0.21	0.82	0.82	2.67	492.06	125.43	3219.43	5.54	566.52	314.85	100.5	10.05	0.82	37.02	17.43	0.21	0.41	0.62	35.28	18.87	2.26	10.67	0.62	5.13	1089.96	99.07	15.38
TCGA-UB-A7MB-01A	RNAseq	17409.9	12428.6	3406.82	411.48	742.48	11807	1710.66	198.01	3957.72	7316.25	17220	36.06	666.81	113.34	9234.26	45637.1	2.09	27.69	15331.8	0.32	0	0	319.4	0.32	0.97	132.33	221.52	6403.45	11.27	159.7	100.78	1.29	0.64	0.97	121.06	4.19	0.32	0	0.32	92.08	27.05	5.8	10.3	0.32	10.63	818.46	19.32	90.15
TCGA-UB-A7MC-01A	RNAseq	8493.37	2629.65	1487.92	463.39	1311.43	8152.77	768.85	133.5	631.28	8886.77	36002.1	19.01	383.74	326.73	5975.65	1305.55	1.36	12.22	15982.4	0	0.45	0.45	4.53	1.36	3.17	475.16	134.63	4822.15	0.45	1432.26	114.94	0	3.62	3.17	67.43	2.26	0.45	0	0	0	68.33	0.45	3.17	0	6.34	1344.92	10.86	13.12
TCGA-UB-A7MD-01A	RNAseq	6530.82	5622.34	3018.92	587.13	418.57	2346.9	646.07	263.33	5939.56	11039.6	16446.3	7.35	511.65	174.53	18787	27332	2.53	10.41	20494.8	1.84	2.76	0.15	4.9	0.92	2.14	317.68	333.68	10575.3	6.58	1895.19	311.4	2.76	1.53	1.38	72.26	8.57	0.46	0.15	0.46	5.05	17.15	2.76	7.5	0.31	11.18	1513.21	53.74	113.6
TCGA-UB-A7ME-01A	RNAseq	8064.74	12268.5	920.29	751.64	1163.07	4445.2	791.51	264.64	5591.38	10417.2	19408.8	5.47	676.72	301.14	15392.6	2464.73	3.22	54.5	21936.4	1.93	2.57	0.64	2.89	0.64	1.29	485.23	155.15	4920.62	9.49	257.25	468.67	0.64	3.05	1.45	139.72	14.63	1.13	0	0.32	0.48	14.31	7.88	25.4	1.61	26.69	3483.26	34.57	30.23
TCGA-UB-A7MF-01A	RNAseq	9655.24	22184.7	4912.11	291.52	355.74	5592.87	608.07	232.61	2434.82	6597.9	7411.78	14.16	362.57	226.04	2357.7	13235.8	0.25	13.15	8333.5	0.25	0.76	0	2.28	0.51	1.52	79.9	519.96	1410.32	6.57	2.02	242.22	0.25	1.52	0.25	45.76	3.03	0.51	0	0.25	0.25	0	0.25	7.33	0	4.55	1854.3	79.14	8.85
TCGA-UB-AA0U-01A	RNAseq	14834.1	8145.61	2598.3	261.68	1746.5	8538.87	893.21	202.46	17280.8	11712.3	17374.7	8.63	682.39	325.61	18585.4	1477.54	10.32	8.9	11499.8	0.27	1.48	0.27	15.51	0	1.21	300.8	266.6	3379.97	2.7	0.54	863.4	0.27	1.35	0.67	93.07	18.34	0.54	0.13	0.54	0.81	11.33	3.1	3.51	0.67	5.53	1151.65	88.75	51.12
TCGA-UB-AA0V-01A	RNAseq	12633.3	9598.34	8048.2	272.61	1113.89	4708.02	574.95	165.85	10156.1	19284.8	16076.7	2.96	335.96	181.92	54816.8	5858.66	17.92	5.91	19500.1	0.18	1.29	0.37	26.78	1.11	0.74	458.59	437.54	3814.66	2.77	1.11	503.47	0.92	2.22	0.74	37.12	17.55	0.55	0	0.55	0	25.86	3.51	1.66	0.18	6.28	1237.08	131.13	14.22
TCGA-WJ-A86L-01A	RNAseq	13192.8	2684.7	8554.02	102.42	265.81	1445.18	390.46	73.43	15781.7	7675.97	32706.3	10.84	653.83	354.15	1948.22	10180.6	0.95	39.56	24621.6	0.27	2.71	1.35	1.63	2.44	1.63	86.71	604.25	2209.43	6.77	2412.38	100.8	4.61	0	3.25	187.64	26.83	0.27	0.27	0	1.35	8.4	4.88	4.34	0	18.7	3681.84	46.33	257.41
TCGA-WQ-A9G7-01A	RNAseq	9201.52	7407.23	1765.44	659.55	1107.63	5379.02	956.88	168.55	2302.85	7527.8	30039.7	9.77	970.49	195.07	16903.4	3309.28	2.27	10.12	13990.5	0	1.05	0.7	20.59	3.49	1.74	348.62	248.12	6072.42	4.54	19.89	683.98	0.35	3.49	2.09	69.97	13.96	1.4	0.35	0.7	0.7	9.77	7.33	6.63	1.4	12.21	2724.76	107.13	78.17
TCGA-WQ-AB4B-01A	RNAseq	7905.2	5432.72	3059.69	354.14	826.45	3353.27	443.2	211.06	5301.31	6148.06	19797.9	2.79	351.88	236.33	17796.6	30642.1	8.02	14.99	24542.4	0.7	2.09	0.7	10.46	1.22	0.17	389.52	287.91	6284.96	2.96	198.51	598.31	0.17	1.22	1.05	80.69	16.91	0.52	0.17	0.17	1.57	9.59	2.61	6.1	0.17	5.75	1473.73	70.41	48.62
TCGA-WX-AA44-01A	RNAseq	14507.9	10747.3	3058.49	750.88	1217.18	5815.79	1067.13	314.55	4113.97	7521.72	32442.4	19.26	572.86	300.57	8661.63	13508.5	5.13	19.26	9855.36	0.78	1.09	0.31	2.49	2.49	1.86	760.04	257.23	5618.67	3.42	8.23	305.85	3.42	2.49	3.57	120.23	48.93	0.62	0.47	1.24	0.16	5.9	4.82	13.82	0.16	8.7	2007.82	59.8	77.51
TCGA-WX-AA46-01A	RNAseq	11615.7	8049.16	5122.44	278.58	944.44	5800.43	892.25	168.88	10063.7	17156	17260	10.64	289.88	182.84	28482.1	578.43	5.82	3.66	49375.4	0.33	0.66	0	41.22	1.33	1.33	650.57	756.61	4650.05	0.33	0	264.95	1	1	1	48.37	6.65	0	0	0	0	20.28	3.32	2.66	0.33	5.65	799.17	145.94	20.94
TCGA-WX-AA47-01A	RNAseq	6650.59	3704.72	239.55	303.91	349.79	5304.23	657.95	185.96	2066.03	8231.84	10517.8	9.74	200.37	197.33	3172.63	4018.37	1.22	20.1	13418.9	0.61	3.86	0.41	0.81	2.03	0.2	120.99	36.44	3678.33	5.68	49.94	281.37	0.2	0.81	0.81	65.78	17.05	0.2	1.02	0	0	4.47	1.02	4.67	0	2.44	2450.12	26.8	29.23
TCGA-XR-A8TC-01A	RNAseq	13910.5	7907.33	2652.84	537.85	858.4	13265.3	1145.11	189.12	4874.96	5803.62	51687.4	32.97	344.83	588.6	7035.48	2791.2	2.82	19.95	13656.3	1.74	1.3	0.87	181.31	0	1.74	223.38	167.43	3182.02	10.84	0	10469.1	5.64	0.43	0.87	87.4	40.77	0	0.43	0.87	0	31.23	3.9	10.84	1.3	3.47	3674.33	19.95	18.65
TCGA-XR-A8TD-01A	RNAseq	7047.5	5014.05	1891.79	254.3	966.3	2962.64	597.24	340.09	14103.9	6303.32	27716	11.85	849.79	240.92	16288.2	19729.9	10.09	19.75	15133.6	3.51	6.36	2.41	7.9	1.54	2.41	351.94	287.43	6224.55	6.58	790.11	810.73	2.63	2.19	1.97	111.35	6.36	0.22	0.44	0.22	0.66	13.16	2.85	6.58	0.44	14.92	1730.52	96.76	25.45
TCGA-XR-A8TE-01A	RNAseq	9578.11	8158.2	3514.55	459.04	3822.59	6711.05	1039.64	249.91	6167.63	5451.51	17334.2	12.08	554.93	112.5	19156.7	3368.83	5.29	35.11	33663.4	1.13	2.27	0.76	11.7	0.76	0.38	1011.33	279.92	5756.53	3.78	0	9067.98	0	2.27	1.89	115.14	29.07	1.13	0.38	0.38	0	20.76	6.42	22.65	3.02	4.91	1834.66	50.59	32.84
TCGA-XR-A8TF-01A	RNAseq	5172.55	1341.61	388.43	107.33	293.88	1609.67	375.14	65.93	9522.08	8425.28	24695.8	12.27	353.67	260.14	5655.19	23625	0.26	6.64	35468.5	0	0	0	0	0	1.53	90.97	151.54	5874.95	1.02	221.3	228.97	1.53	1.02	1.02	73.34	3.58	0	0.51	0	0	26.07	10.73	5.62	1.02	4.6	846.87	44.46	47.02
TCGA-XR-A8TG-01A	RNAseq	11989.6	5651.44	2346.03	212.76	1035.99	6633.58	796.53	233.55	14386.3	6715.01	29025.9	36.77	366.42	309.51	16785.1	10216.1	10.29	7.66	9902.44	0.66	0.22	0.22	3.72	0.22	0.66	274.48	327.56	1917.89	4.6	818.64	294.84	1.31	1.31	0.88	113.71	3.72	0.22	0	0.66	1.31	6.79	4.38	3.28	0.88	5.47	488.99	61.94	45.97
TCGA-YA-A8S7-01A	RNAseq	23150.4	20058.3	6347.3	910.05	2538.08	9689.6	961.42	589.63	9775.84	6239.36	26805.4	16.57	892.73	172.79	6917.49	10101.2	1.81	24.71	1467.44	0.6	2.56	0.3	2.56	0.15	4.07	462.78	305.74	3523.3	3.62	2186.32	311.38	1.51	3.92	4.22	160.59	93.7	0.75	0.15	0.75	0	1.96	10.24	16.57	0.45	13.56	2044.86	24.71	310.33
TCGA-ZP-A9CV-01A	RNAseq	11243.6	10196.3	1427.84	388.41	744.2	6920.86	889.62	208.33	3413.37	7525.05	16538.1	8.16	286.76	396.41	9117.22	2778.67	2.75	9.57	15750.7	0.16	1.57	0.78	23.37	1.57	1.1	138.05	100.87	2882.98	20.71	1.88	518.15	0.16	0.78	1.25	101.97	6.59	0.63	0.31	0.16	0.63	49.73	2.67	7.06	0.63	8.94	1908.81	32	26.67
TCGA-ZP-A9CY-01A	RNAseq	10682.2	9442.43	3876.92	283.39	986.43	6266.12	722.73	195.78	8609.75	14737.4	14058.2	6.64	340.68	229.19	19222.5	15546.6	7.63	13.05	24769.6	0.44	3.54	0.22	19.47	0.44	0.88	217.02	327.96	3582.47	3.98	272.55	574.96	0.88	1.33	0.88	77.76	10.62	0.44	0	0	0.88	21.02	1.77	3.98	0.22	5.53	1231.1	63.49	39.82
TCGA-ZP-A9CZ-01A	RNAseq	15212.2	11718.1	1204.82	279.68	1117.41	9638.7	949.6	274.21	5042.76	8201.81	16460.6	32.26	525.53	199.29	17354.8	13705.5	7.54	15.87	7457.87	0	0.78	0	5.2	0.52	2.6	195.12	162.08	3517.16	1.3	10.15	278.12	0.78	2.08	1.04	89.89	8.33	1.04	0.26	0.26	3.38	5.98	3.38	7.02	0.52	4.68	1203	39.54	21.59
TCGA-ZP-A9D0-01A	RNAseq	6973.05	3820.81	4336.39	260.47	621.46	3101.22	596.11	147.83	5924.52	9180.9	9023.35	21.96	254.83	126.99	14326.7	1139.01	7.18	10.14	14430.9	0.28	1.41	0.28	111.23	0	1.13	306.36	309.74	6465.73	2.53	3.1	312.56	0.84	1.97	1.97	48.71	4.51	0.28	0.28	0.28	0.56	17.18	1.69	13.8	2.82	3.1	1471.28	47.59	32.1
TCGA-ZP-A9D1-01A	RNAseq	15202.4	9504.4	3951.09	268.34	1542.47	7965.24	614.41	288.46	4604.82	8131.9	15198.6	6.76	400.59	203.21	24173.2	47608.9	7.91	12.6	17008.5	0.46	1.23	0.46	5.84	0.92	0.92	327.32	205.9	5934.39	3.07	652.81	274.49	0.46	1.54	0.77	73.88	6.3	0.15	0.15	0.15	0.46	7.99	1.84	10.29	0.46	6.6	1552.3	39.17	54.99
TCGA-ZP-A9D2-01A	RNAseq	22136.9	14997.6	10798.9	357.74	2184.49	9670.72	570.34	232.53	4226.88	4714.16	16493.1	7.86	568.37	246.03	12369.5	2120.32	3.71	21.98	4048.95	0.36	1.25	0.18	3.4	0.18	1.07	346.12	300.63	2816.49	25.65	592.86	516.09	5.18	1.34	0.27	900.06	42.45	0.27	0	0.18	0	1.61	1.97	6.7	4.02	6.08	2139.09	45.58	37.8
TCGA-ZP-A9D4-01A	RNAseq	12055.5	3803.9	2971.54	223.89	445.17	9102.45	1017.26	136.07	44474.5	16124.6	27088.6	8.59	320.97	319.84	3556.4	15701.4	1.02	2.26	18988.2	0.9	3.39	1.13	0.23	0.23	0.34	72.56	444.44	2370.52	2.15	959.28	67.58	0	0.34	0.34	88.04	4.29	0	0	0.45	0.23	15.94	2.37	1.13	0	3.05	1052.75	39.56	14.35
TCGA-ZS-A9CD-01A	RNAseq	11988.9	6461.27	4099.77	459.04	1117.84	6225.72	1039.64	246.64	3693.79	5244.29	22775.7	8.82	355.12	248.26	18080.5	29677.2	8.16	27.05	18841.9	0.59	2.5	0.44	9.55	1.32	2.06	358.36	319.18	6941.77	1.47	1.32	307.5	0.15	2.2	2.5	72.69	9.85	0.59	0.15	0.73	1.62	10.44	2.06	5.14	4.12	6.61	1285.4	62.91	168.74
TCGA-ZS-A9CE-01A	RNAseq	11658.5	4656.28	3200.43	145.4	583.88	2672.99	464.32	102.07	35531.1	8042.73	34041.6	6.04	443.9	390.37	7987.73	10201	1.46	10	28000.2	0.21	1.67	2.5	4.17	0.42	0.62	164.56	385.16	4561.92	5.62	1787.9	233.1	0.62	0.62	2.71	78.22	65.62	0	0	0.83	6.04	9.37	0.83	2.71	0.21	8.96	1988.91	62.28	168.94
TCGA-ZS-A9CF-01A	RNAseq	4577.65	2065.5	2863.9	110.14	297.48	1442.53	313.59	102.2	5711.2	22751.2	12085.9	12.99	296.75	171.22	3302.53	7659.1	1.32	1.2	4137.49	0	0.48	0	35.35	0.48	0.72	61.8	611.54	4310.63	1.44	495.87	144.29	0.96	0.96	0.48	146.57	2.89	0.48	0	0.48	1.92	11.3	8.42	3.13	0.48	8.42	980.92	37.52	213.55
TCGA-ZS-A9CG-01A	RNAseq	8136.62	3958.14	4082.75	412.02	665.78	5202.21	1040.32	137.74	34432.6	9189.12	28633.8	7.16	390.78	443.29	8349.32	44088.1	0.72	11.7	29384	0.95	0.48	0.48	10.26	0	0.24	246.59	638.68	7264.83	1.19	480.06	115.54	0	0.72	2.15	74.6	86.89	0.24	0.48	1.19	0	19.57	2.15	4.3	0.72	6.68	1579.34	40.1	40.58
[truncated: 797 more columns]
